# Supplementary material for: Informed choice of modern Contraceptive Methods and determinant factors among reproductive age women in Eastern Africa countries: A multilevel analysis of demographic and health survey
Source: PLoS One. 2025 May 19;20(5):e0323797. doi: 10.1371/journal.pone.0323797 (PMC12088018; doi:10.1371/journal.pone.0323797)
Supplement: S1 Fig — (XLS) [file pone.0323797.s001.xls]

## Sheet: excel fill4
	v000	v001	v005	residency	religion	marrital_status	marital_education	huzband_education	occupational_status	husband_occupation	wealth_index	media_exposuer	internate_utilizetion	decision_maker_cu	modern_ccu	current_use_mcc	age_at_strile	current_source	visiting_health_facility	country_1	community_poverity	community_illitracy	community_media_exposure	distance_hf	community_distance_hf	age_respondant	mcc_informed_choice	east_africa	east_africa2
	BU7	1	552199	1	0	1	1	1	1	1	2	1	0	2	2	0		0	1	1	0	0	0	0	0	1		0	0
	UG7	1	1099225	0	0	0	2		0	2	2	1	1		0	1		3	0	8	0	0	0	1	0	1		5	1
	MW7	1	118748	0	0	2	2		1	2	2	1	1		2	0		0	1	5	0	0	0	1	0	1		3	0
	RW7	1	1463600	1	0	2	1		3	2	0	0	0		2	0		0	1	6	0	0	0	1	0	2		4	0
	ZW7	1	1818330	1	2	1	2	2	1	1	0	1	0	0	0	1		0	1	10	0	0	0	1	0	1	0	7	1
	MW7	1	118748	0	2	1	2	2	1	1	2	1	0	1	4	0		0	1	5	0	0	0	1	0	1		3	0
	KM6	1	569333	1	0	1	2	2	0	1	0	1		2	0	1		0	1	4	0	0	0	0	0	1		2	1
	MW7	1	118748	0	0	1	2	2	1	1	1	0	0	2	2	0		0	1	5	0	0	0	1	0	1		3	0
	RW7	1	1463600	1	0	2	1		1	2	2	1	0		4	0		0	0	6	0	0	0	0	0	1		4	0
	UG7	1	1099225	0	2	1	2	2	0	1	2	1	1	0	2	0		2	0	8	0	0	0	1	0	1		5	1
	ZW7	1	1818330	1	2	2	2		3	2	1	0	0		4	0		0	1	10	0	0	0	0	0	1		7	1
	MW7	1	118748	0	2	1	1	1	0	2	2	1	0	2	2	0		0	1	5	0	0	0	1	0	2	1	3	0
	KM6	1	569333	1	0	1	1	1	2	2	0	1		0	2	1		0	1	4	0	0	0	1	0	1	0	2	1
	RW7	1	1463600	1	0	1	2	2	1	1	2	1	1	2	4	0		0	1	6	0	0	0	1	0	2		4	0
	ZW7	1	1818330	1	2	1	2	2	1	1	0	1	0	2	0	1		0	1	10	0	0	0	1	0	1		7	1
	RW7	1	1463600	1	0	1	2	1	0	1	2	1	0	2	2	0		0	1	6	0	0	0	1	0	2		4	0
	ZW7	1	1818330	1	2	1	2	2	1	1	2	1	0	2	0	1		0	0	10	0	0	0	1	0	2		7	1
	ZM7	1	1892890	1	1	1	0	1	1	2	0	0	0	2	2	0		0	1	9	0	0	0	1	0	1	0	6	0
	MW7	1	118748	0	2	1	2	2	0	1	2	1	0	2	2	0		0	1	5	0	0	0	1	0	1		3	0
	BU7	1	552199	1	0	1	1	1	1	1	0	0	0	2	0	1		0	0	1	0	0	0	1	0	1		0	0
	MW7	1	118748	0	2	1	1	2	0	2	2	0	0	1	2	0		0	1	5	0	0	0	1	0	1	0	3	0
	RW7	1	1463600	1	0	1	2	2	1	1	2	1	1	2	4	0		0	1	6	0	0	0	1	0	2		4	0
	ZM7	1	1892890	1	0	0	1		0	2	0	1	0		2	0		0	1	9	0	0	0	1	0	0		6	0
	BU7	1	552199	1	0	1	0	1	1	1	1	0	0	2	2	0		0	1	1	0	0	0	1	0	1		0	0
	ZW7	1	1818330	1	2	1	1	2	0	2	0	1	0	2	0	1		0	1	10	0	0	0	0	0	2		7	1
	ZM7	1	1892890	1	1	1	1	1	1	1	0	0	0	2	2	0		0	1	9	0	0	0	0	0	1	0	6	0
	BU7	1	552199	1	0	1	1	1	1	1	2	0	0	2	2	0		0	1	1	0	0	0	1	0	1		0	0
	BU7	1	552199	1	0	1	1	1	1	1	0	1	0	2	0	1		0	1	1	0	0	0	1	0	1		0	0
	ZW7	1	1818330	1	2	1	2	2	3	2	0	1	0	1	0	1		0	1	10	0	0	0	0	0	1		7	1
	ZW7	1	1818330	1	2	1	2	2	1	1	1	1	0	0	2	0		0	1	10	0	0	0	0	0	1		7	1
	ZM7	1	1892890	1	0	1	2	2	1	1	0	1	0	1	2	0		0	1	9	0	0	0	0	0	1		6	0
	RW7	1	1463600	1	2	1	1	1	0	2	2	1	1	2	4	0		0	1	6	0	0	0	1	0	2		4	0
	MW7	1	118748	0	0	1	1	2	1	1	2	1	0	2	4	0		0	1	5	0	0	0	0	0	1		3	0
	ZW7	1	1818330	1	2	1	2	1	1	1	0	1	0	2	0	1		0	1	10	0	0	0	0	0	1		7	1
	RW7	1	1463600	1	0	1	1	1	1	2	2	1	0	2	4	0		0	1	6	0	0	0	1	0	1		4	0
	UG7	1	1099225	0	0	0	2		3	2	2	1	0		2	0		2	1	8	0	0	0	1	0	1		5	1
	MW7	1	118748	0	0	1	2	2	3	1	2	1	0	0	4	0		0	1	5	0	0	0	1	0	1		3	0
	ZM7	1	1892890	1	0	1	2	1	1	2	0	1	0	2	2	0		0	1	9	0	0	0	0	0	1		6	0
	RW7	1	1463600	1	0	1	2	2	1	2	2	1	1	2	1	0		0	1	6	0	0	0	1	0	1		4	0
	RW7	1	1463600	1	0	1	1	1	1	0	0	1	0	2	0	1		3	1	6	0	0	0	1	0	2		4	0
	ZM7	1	1892890	1	1	1	1	1	1	1	0	0	0	2	2	0		0	1	9	0	0	0	1	0	2		6	0
	ZM7	1	1892890	1	0	1	1	2	1	1	0	0	0	2	3	0	1	2	1	9	0	0	0	1	0	2		6	0
	MW7	1	118748	0	2	1	1	2	0	1	2	0	0	1	4	0		0	1	5	0	0	0	1	0	1		3	0
	ZW7	1	1818330	1	2	1	2	2	0	1	1	1	0	2	0	1		0	1	10	0	0	0	0	0	2		7	1
	BU7	1	552199	1	0	1	1	1	1	1	2	1	0	0	4	0		0	1	1	0	0	0	1	0	1		0	0
	BU7	1	552199	1	0	1	1	1	1	1	0	0	0	2	2	0		0	1	1	0	0	0	1	0	1		0	0
	UG7	1	1099225	0	0	1	1	2	0	2	2	1	0	0	2	0		2	1	8	0	0	0	1	0	1		5	1
	ZW7	1	1818330	1	2	1	2	2	1	1	2	1	0	2	0	1		0	0	10	0	0	0	0	0	1	1	7	1
	UG7	1	1099225	0	2	1	1	2	3	1	2	1	0	0	2	0		2	1	8	0	0	0	1	0	1		5	1
	MW7	1	118748	0	0	1	1	2	1	1	2	1	0	2	4	0		0	1	5	0	0	0	0	0	1		3	0
	ZW7	1	1818330	1	2	1	2	2	1	2	1	1	0	2	2	0		0	1	10	0	0	0	0	0	2	0	7	1
	RW7	1	1463600	1	1	1	2	1	1	2	1	1	0	2	0	1		0	1	6	0	0	0	1	0	1		4	0
	BU7	1	552199	1	0	1	1	1	1	1	2	1	0	2	0	1		0	1	1	0	0	0	1	0	1		0	0
	RW7	1	1463600	1	0	1	1	1	1	1	0	1	0	2	4	0		0	0	6	0	0	0	1	0	2		4	0
	UG7	2	996073	0	0	1	2	2	1	0	2	1	0	0	2	0		2	1	8	1	0	1	0	0	1		5	1
	MW7	2	1258174	1	2	1	1	1	1	1	1	1	0	1	4	0		0	0	5	1	0	1	1	0	1		3	0
	RW7	2	494313	1	0	1	2	0	3	1	1	1	0	2	4	0		0	1	6	1	0	1	1	0	1		4	0
	ZW7	2	1427470	1	2	1	2	2	0	2	0	1	1	2	0	1		0	1	10	1	0	1	1	0	1		7	1
	MW7	2	1258174	1	2	1	1	1	0	2	1	1	0	2	4	0		0	0	5	1	0	1	0	0	2		3	0
	ZW7	2	1427470	1	2	1	2	2	0	1	0	0	0	2	0	1		0	0	10	1	0	1	1	0	1		7	1
	MW7	2	1258174	1	2	1	1	2	1	1	2	0	0	2	2	0		0	1	5	1	0	1	1	0	1		3	0
	ZM7	2	550729	1	0	1	1	1	0	1	0	1	0	2	2	0		0	1	9	1	0	1	0	0	1	0	6	0
	ZM7	2	550729	1	0	1	1	2	0	2	1	0	0	0	0	1		0	1	9	1	0	1	1	0	1		6	0
	ZW7	2	1427470	1	2	1	2	2	1	1	0	1	0	2	0	1		0	0	10	1	0	1	0	0	1		7	1
	UG7	2	996073	0	0	1	2	2	2	2	2	1	0	2	2	0		2	0	8	1	0	1	1	0	1		5	1
	UG7	2	996073	0	0	2	2		3	2	2	1	1		4	0		0	1	8	1	0	1	1	0	1		5	1
	BU7	2	982875	1	0	1	1	1	1	1	1	0	0	2	4	0		0	1	1	1	0	1	1	0	1		0	0
	ZM7	2	550729	1	0	1	2	1	1	1	1	1	0	2	4	0		0	1	9	1	0	1	0	0	1		6	0
	ZM7	2	550729	1	0	1	1	2	1	1	0	0	0	2	2	0		0	1	9	1	0	1	1	0	1		6	0
	MW7	2	1258174	1	2	1	1	1	3	2	1	1	0	0	2	0		0	0	5	1	0	1	0	0	1	0	3	0
	RW7	2	494313	1	0	1	1	1	1	1	0	0	0	2	0	1		0	0	6	1	0	1	1	0	2		4	0
	RW7	2	494313	1	0	1	1	0	1	2	0	1	0	2	4	0		0	0	6	1	0	1	0	0	2		4	0
	MW7	2	1258174	1	2	1	1	1	1	1	0	1	0	2	4	0		0	0	5	1	0	1	1	0	1		3	0
	KM6	2	545368	1	0	1	0	0	3	2	0	1		2	0	1		0	1	4	1	0	1	0	0	1	1	2	1
	MW7	2	1258174	1	2	1	1	1	1	1	0	1	0	2	4	0		0	1	5	1	0	1	0	0	1		3	0
	BU7	2	982875	1	0	1	0	0	1	1	0	0	0	2	4	0		0	1	1	1	0	1	1	0	1		0	0
	UG7	2	996073	0	0	1	2	2	1	2	2	1	0	2	0	1		2	0	8	1	0	1	1	0	1		5	1
	KM6	2	545368	1	0	2	2	1	0	2	2	1			0	1		0	0	4	1	0	1	1	0	0		2	1
	RW7	2	494313	1	0	1	0	1	1	1	0	1	0	2	2	0		0	1	6	1	0	1	1	0	2		4	0
	MW7	2	1258174	1	0	1	2	2	1	1	2	0	0	2	2	0		0	0	5	1	0	1	1	0	1		3	0
	RW7	2	494313	1	0	1	0	1	3	2	0	0	0	2	2	0		3	1	6	1	0	1	1	0	1		4	0
	MW7	2	1258174	1	2	1	1	0	1	1	2	1	0	2	3	0	1	0	0	5	1	0	1	0	0	1		3	0
	RW7	2	494313	1	0	1	1	1	1	1	0	0	0	2	2	0		3	1	6	1	0	1	0	0	1		4	0
	UG7	2	996073	0	2	1	2	2	0	1	2	1	0	0	2	0		2	1	8	1	0	1	1	0	1	1	5	1
	ZW7	2	1427470	1	2	1	2	2	0	2	0	0	0	0	2	0		0	0	10	1	0	1	1	0	1		7	1
	ZW7	2	1427470	1	0	1	2	2	0	0	0	0	1	2	2	0		0	1	10	1	0	1	1	0	1		7	1
	ZW7	2	1427470	1	2	1	2	2	1	1	0	0	0	2	2	0		0	0	10	1	0	1	1	0	1		7	1
	MW7	2	1258174	1	2	1	1	1	3	2	0	0	0	2	2	0		0	0	5	1	0	1	0	0	1		3	0
	MW7	2	1258174	1	2	1	0	1	1	1	2	0	0	2	3	0	1	0	1	5	1	0	1	1	0	2		3	0
	ZM7	2	550729	1	0	1	1	1	1	2	1	0	0	2	2	0		0	1	9	1	0	1	1	0	2		6	0
	ZM7	2	550729	1	0	1	2	2	1	2	1	1	1	2	2	0		0	0	9	1	0	1	1	0	1		6	0
	RW7	2	494313	1	0	1	1	1	1	1	0	1	0	2	4	0		0	1	6	1	0	1	1	0	1		4	0
	ZM7	2	550729	1	0	1	2	1	1	2	0	1	0	2	2	0		0	1	9	1	0	1	0	0	1		6	0
	BU7	2	982875	1	0	1	1	1	1	1	0	0	0	2	4			0	1	1	1	0	1	0	0	1		0	0
	UG7	2	996073	0	0	1	1	1	3	2	2	1	0	0	2	0		0	1	8	1	0	1	1	0	1		5	1
	BU7	2	982875	1	0	1	0	0	1	1	0	0	0	0	4			0	1	1	1	0	1	0	0	2		0	0
	RW7	2	494313	1	0	1	1	1	1	1	0	1	0	2	2	0		0	1	6	1	0	1	0	0	2		4	0
	ZM7	2	550729	1	0	1	2	2	3	2	1	1	1	2	0	1		0	0	9	1	0	1	1	0	2		6	0
	MW7	2	1258174	1	2	1	1	2	0	1	1	0	0	2	4	0		0	1	5	1	0	1	1	0	1		3	0
	ZW7	2	1427470	1	2	1	1	2	0	2	1	1	0	2	2	0		0	0	10	1	0	1	1	0	1	0	7	1
	ET7	3	2150055	1	0	1	0	1	3	1	1	0	0	2	2	0		0	1	2	0	1	1	1	0	1		1	0
	KM6	3	297715	0	0	1	2	2	1	1	2	1		0	3	0	1	0	0	4	0	1	1	1	0	2		2	1
	RW7	3	1097035	1	0	1	0	1	1	1	0	0	0	2	2	0		0	1	6	0	1	1	1	0	1		4	0
	MW7	3	1931847	1	2	1	1	1	0	2	1	1	0	2	2	0		0	1	5	0	1	1	0	0	1		3	0
	MW7	3	1931847	1	1	1	0	1	1	2	2	1	0	0	4	0		0	1	5	0	1	1	1	0	2		3	0
	MW7	3	1931847	1	2	1	1	1	1	1	2	0	0	0	2	0		1	0	5	0	1	1	0	0	2		3	0
	ET7	3	2150055	1	0	1	0	0	1	1	1	1	0	2	4			0	0	2	0	1	1	1	0	1		1	0
	RW7	3	1097035	1	0	0	1		1	2	0	1	0		4	0		0	1	6	0	1	1	1	0	0		4	0
	MW7	3	1931847	1	2	1	2	2	3	1	2	1	0	2	2	0		3	1	5	0	1	1	0	0	1		3	0
	ET7	3	2150055	1	0	1	0	1	1	2	2	1	0	2	2	0		0	1	2	0	1	1	0	0	1		1	0
	RW7	3	1097035	1	0	1	1	1	1	2	1	0	0	2	4	0		0	1	6	0	1	1	0	0	1		4	0
	UG7	3	715699	0	2	1	2	2	3	2	2	1	1	0	4	0		2	1	8	0	1	1	1	0	1		5	1
	ZM7	3	393401	0	0	1	2	0	1	1	1	1	0	0	0	1		3	1	9	0	1	1	1	0	1		6	0
	RW7	3	1097035	1	0	1	1	1	1	1	1	1	0	2	2	0		0	1	6	0	1	1	1	0	1		4	0
	ZW7	3	2109869	0	2	1	2	2	3	2	2	1	0	2	2	0		0	0	10	0	1	1	1	0	2		7	1
	ZM7	3	393401	0	0	2	1		3	2	1	1	0		2	0		0	1	9	0	1	1	1	0	2		6	0
	RW7	3	1097035	1	0	1	0	1	1	1	1	0	0	2	2	0		3	1	6	0	1	1	1	0	2		4	0
	ET7	3	2150055	1	0	1	0	0	3	1	0	0	0	2	1	0		0	1	2	0	1	1	0	0	1		1	0
	ZM7	3	393401	0	0	0	1		1	2	1	0	0		2	0		0	1	9	0	1	1	0	0	1		6	0
	ET7	3	2150055	1	0	1	1	2	1	1	2	1	0	0	1	0		0	0	2	0	1	1	1	0	1		1	0
	ZW7	3	2109869	0	1	1	2	2	3	0	2	1	0	2	4	0		0	1	10	0	1	1	1	0	1		7	1
	ZW7	3	2109869	0	2	1	2	2	3	1	2	1	1	2	0	1		0	0	10	0	1	1	1	0	2		7	1
	ET7	3	2150055	1	0	1	0	0	1	2	0	0	0	2	1	0		0	1	2	0	1	1	1	0	1	0	1	0
	RW7	3	1097035	1	0	1	1	1	1	1	0	1	0	2	2	0		0	1	6	0	1	1	0	0	1		4	0
	RW7	3	1097035	1	0	2	1		1	2	0	0	0		4	0		0	1	6	0	1	1	0	0	2		4	0
	BU7	3	163322	0	0	1	2	1	1	2	2	0	0	2	4	0		0	1	1	0	1	1	1	0	1		0	0
	MW7	3	1931847	1	2	1	1	1	0	2	0	0	0	0	2	0		1	1	5	0	1	1	1	0	1		3	0
	ZW7	3	2109869	0	2	1	2	2	0	2	2	1	0	2	0	1		0	1	10	0	1	1	1	0	1		7	1
	RW7	3	1097035	1	0	1	1	1	1	1	0	1	0	2	2	0		3	0	6	0	1	1	0	0	1		4	0
	ZW7	3	2109869	0	2	1	2	2	0	2	2	1	0	2	0	1		0	0	10	0	1	1	1	0	2		7	1
	UG7	3	715699	0	0	1	2	2	1	1	2	1	1	2	2	0		0	1	8	0	1	1	1	0	1	0	5	1
	MW7	3	1931847	1	2	1	0	0	0	2	0	0	0	2	4			1	0	5	0	1	1	0	0	1	0	3	0
	ET7	3	2150055	1	0	1	1	2	1	1	2	0	0	2	2	0		0	0	2	0	1	1	0	0	0	0	1	0
	UG7	3	715699	0	2	2	2		3	2	2	1	0		2	0		2	1	8	0	1	1	1	0	1		5	1
	ZW7	3	2109869	0	2	1	2	2	1	2	2	1	0	2	0	1		3	0	10	0	1	1	1	0	2	1	7	1
	ZW7	3	2109869	0	1	1	2	2	1	2	2	1	0	2	2	0		0	1	10	0	1	1	1	0	1		7	1
	ZW7	3	2109869	0	2	2	1		1	2	2	0	1		2	0		0	1	10	0	1	1	1	0	1		7	1
	ET7	3	2150055	1	0	1	0	0	0	2	1	0	0	2	2	0		0	0	2	0	1	1	1	0	1		1	0
	ZW7	3	2109869	0	2	1	2	2	1	2	2	1	0	2	0	1		0	1	10	0	1	1	1	0	1		7	1
	ZM7	3	393401	0	0	1	1	1	0	1	0	1	0	2	2	0		0	1	9	0	1	1	1	0	1		6	0
	ZW7	3	2109869	0	2	2	2		3	2	2	1	1		2	0		2	0	10	0	1	1	1	0	2		7	1
	ZW7	3	2109869	0	2	1	2	2	3	2	2	1	0	2	4	0		0	1	10	0	1	1	1	0	1		7	1
	RW7	3	1097035	1	0	1	1	0	1	1	2	1	0	2	2	0		3	1	6	0	1	1	0	0	2		4	0
	MW7	3	1931847	1	2	1	1	2	1	2	1	1	0	1	2	0		3	0	5	0	1	1	1	0	1		3	0
	ZW7	3	2109869	0	2	1	2	2	1	1	2	1	1	2	0	1		0	0	10	0	1	1	1	0	1		7	1
	RW7	3	1097035	1	0	1	0	0	1	1	0	0	0	2	4	0		0	1	6	0	1	1	1	0	2		4	0
	ZW7	3	2109869	0	0	2	2		1	2	2	1	0		0	1		2	1	10	0	1	1	1	0	2		7	1
	MW7	3	1931847	1	2	1	0	1	0	0	0	1	0	2	2	0		0	0	5	0	1	1	0	0	1		3	0
	ZM7	3	393401	0	0	1	1	1	0	1	0	0	0	2	2	0		0	1	9	0	1	1	1	0	1		6	0
	ZM7	3	393401	0	0	1	0	2	0	1	2	1	0	0	2	0		0	1	9	0	1	1	1	0	1		6	0
	MW7	3	1931847	1	2	1	0	1	1	0	1	1	0	2	2	0		3	1	5	0	1	1	0	0	2		3	0
	MW7	3	1931847	1	2	1	1	1	0	2	0	0	0	2	2	0		1	0	5	0	1	1	1	0	0		3	0
	ZW7	3	2109869	0	1	1	2	2	3	2	2	1	1	0	0	1		3	1	10	0	1	1	1	0	1		7	1
	MW7	3	1931847	1	2	1	1	1	0	1	0	0	0	2	4	0		1	0	5	0	1	1	0	0	0	1	3	0
	RW7	3	1097035	1	2	0	2		1	2	0	0	0		2	0		3	0	6	0	1	1	1	0	1	0	4	0
	ZM7	3	393401	0	0	2	1		1	2	0	1	0		0	1		0	1	9	0	1	1	1	0	2		6	0
	RW7	3	1097035	1	0	1	1	1	1	1	1	1	0	2	4	0		0	1	6	0	1	1	0	0	2		4	0
	UG7	3	715699	0	0	1	2	2	1	2	2	1	0	2	2	0		2	0	8	0	1	1	1	0	2		5	1
	ET7	3	2150055	1	0	1	0	0	1	1	2	1	0	0	2	0		0	1	2	0	1	1	0	0	1		1	0
	ZM7	3	393401	0	0	0	1		0	2	0	0	0		2	0		0	0	9	0	1	1	1	0	0	0	6	0
	UG7	4	821596	0	0	2	2		1	2	2	1	0		4	0		0	1	8	1	1	1	0	0	1		5	1
	RW7	4	893503	1	0	1	1	1	1	1	0	0	0	2	0	1		3	0	6	1	1	1	0	0	1		4	0
	ZW7	4	1284201	1	2	1	1	1	0	2	0	1	0	2	0	1		0	1	10	1	1	1	1	0	1		7	1
	ZW7	4	1284201	1	2	1	2	2	3	1	0	1	0	2	2	0		0	0	10	1	1	1	1	0	1		7	1
	RW7	4	893503	1	0	1	0	1	1	1	1	0	0	2	2	0		3	0	6	1	1	1	1	0	2		4	0
	KM6	4	675109	0	0	1	2	0	1	2	2	1		2	4	0		3	1	4	1	1	1	1	0	2		2	1
	MW7	4	47672	1	1	1	1	1	0	0	1	1	0	2	2	0		1	0	5	1	1	1	0	0	2		3	0
	BU7	4	1065934	1	0	1	1	1	1	1	0	0	0	2	2	0		0	1	1	1	1	1	1	0	1	1	0	0
	BU7	4	1065934	1	0	1	0	1	1	1	0	1	0	2	2	0		0	1	1	1	1	1	1	0	1		0	0
	RW7	4	893503	1	0	1	1	1	1	2	2	1	0	2	0	1		3	0	6	1	1	1	1	0	2		4	0
	MW7	4	47672	1	1	1	1	0	3	1	1	1	0	0	2	0		1	1	5	1	1	1	1	0	2		3	0
	MW7	4	47672	1	2	1	1	1	0	1	1	1	0	0	2	0		1	1	5	1	1	1	1	0	2		3	0
	ZW7	4	1284201	1	2	1	2	2	0	2	0	1	0	2	0	1		0	0	10	1	1	1	1	0	1		7	1
	BU7	4	1065934	1	0	1	1	1	0	2	1	0	0	2	2	0		0	1	1	1	1	1	0	0	1		0	0
	KM6	4	675109	0	0	1	1	0	3	2	0	0		1	0	1		0	0	4	1	1	1	0	0	1		2	1
	MW7	4	47672	1	1	1	0	2	0	1	2	0	0	2	4	0		0	1	5	1	1	1	1	0	1		3	0
	ZM7	4	668334	0	0	1	2	2	0	2	2	1	0	2	0	1		0	1	9	1	1	1	1	0	1		6	0
	MW7	4	47672	1	1	2	1		1	2	0	1	0		2	0		1	1	5	1	1	1	1	0	1		3	0
	BU7	4	1065934	1	0	1	0	0	1	1	0	0	0	2	4	0		0	1	1	1	1	1	0	0	1	0	0	0
	UG7	4	821596	0	1	1	2	1	1	2	2	1	0	0	2	0		2	1	8	1	1	1	1	0	2		5	1
	MW7	4	47672	1	1	1	1	0	0	1	2	1	0	2	3	0	1	1	1	5	1	1	1	1	0	2		3	0
	ZW7	4	1284201	1	2	1	2	2	0	0	1	1	0	2	0	1		0	1	10	1	1	1	1	0	1		7	1
	ZM7	4	668334	0	0	1	2	2	1	1	2	1	0	2	2	0		0	1	9	1	1	1	1	0	1		6	0
	UG7	4	821596	0	1	2	2		0	2	2	1	1		1	0		2	1	8	1	1	1	1	0	1		5	1
	BU7	4	1065934	1	0	1	0	0	0	0	2	0	0	2	2	0		0	1	1	1	1	1	0	0	1		0	0
	ZM7	4	668334	0	0	1	1	2	2	2	2	1	0	2	2	0		0	0	9	1	1	1	1	0	2		6	0
	BU7	4	1065934	1	0	1	1	0	1	1	0	0	0	1	2	0		0	1	1	1	1	1	0	0	0	1	0	0
	ZM7	4	668334	0	0	2	2		1	2	2	1	1		4	0		0	0	9	1	1	1	1	0	1		6	0
	ZM7	4	668334	0	0	1	2	2	3	2	2	1	1	2	0	1		0	0	9	1	1	1	1	0	1		6	0
	BU7	4	1065934	1	0	1	1	1	0	1	0	0	0	2	2	0		0	1	1	1	1	1	1	0	1	0	0	0
	ZW7	4	1284201	1	2	1	1	2	3	2	0	1	0	0	0	1		0	1	10	1	1	1	1	0	0	0	7	1
	RW7	4	893503	1	0	1	1	1	1	1	1	1	0	2	0	1		0	1	6	1	1	1	0	0	2		4	0
	ZW7	4	1284201	1	2	1	2	2	3	2	0	1	0	0	0	1		0	0	10	1	1	1	1	0	1		7	1
	KM6	4	675109	0	0	1	2	2	1	1	2	0		1	0	1		0	1	4	1	1	1	1	0	1		2	1
	MW7	4	47672	1	1	1	2	1	1	1	2	1	0	2	4	0		1	1	5	1	1	1	1	0	1		3	0
	MW7	4	47672	1	1	1	1	2	1	1	2	1	1	2	4	0		1	0	5	1	1	1	1	0	1		3	0
	RW7	4	893503	1	0	1	2	1	1	2	1	1	0	2	4	0		0	0	6	1	1	1	0	0	1	0	4	0
	MW7	4	47672	1	1	1	1	2	0	2	1	1	0	0	2	0		0	1	5	1	1	1	1	0	2		3	0
	MW7	4	47672	1	1	1	1	1	0	1	1	1	0	2	2	0		1	1	5	1	1	1	1	0	2		3	0
	BU7	4	1065934	1	0	1	0	1	1	1	0	0	0	2	2	0		0	1	1	1	1	1	1	0	1		0	0
	UG7	4	821596	0	1	1	2	1	3	1	2	1	1	2	2	0		0	1	8	1	1	1	1	0	1		5	1
	ZW7	4	1284201	1	2	1	2	2	1	1	2	1	0	2	2	0		0	1	10	1	1	1	1	0	1		7	1
	RW7	4	893503	1	0	1	0	1	1	1	1	1	0	2	4	0		0	1	6	1	1	1	1	0	2		4	0
	UG7	4	821596	0	1	1	1	2	3	2	2	0	0	0	0	1		2	0	8	1	1	1	1	0	1	0	5	1
	MW7	4	47672	1	1	1	1	1	0	1	0	1	0	2	2	0		1	1	5	1	1	1	1	0	1		3	0
	RW7	4	893503	1	0	0	1		1	2	0	1	0		2	0		3	1	6	1	1	1	0	0	1		4	0
	BU7	4	1065934	1	0	1	0	1	0	1	1	0	0	2	2	0		0	1	1	1	1	1	0	0	1	1	0	0
	RW7	4	893503	1	2	1	2	1	1	1	2	1	0	2	4	0		0	1	6	1	1	1	1	0	1	0	4	0
	RW7	4	893503	1	0	1	2	1	1	1	0	1	0	2	4	0		0	1	6	1	1	1	1	0	1		4	0
	RW7	4	893503	1	0	1	1	1	1	1	1	1	0	0	0	1		3	1	6	1	1	1	0	0	2		4	0
	ZW7	4	1284201	1	2	1	2	2	1	1	0	0	0	2	0	1		0	0	10	1	1	1	1	0	1	0	7	1
	BU7	4	1065934	1	0	1	1	0	1	1	0	0	0	2	4	0		0	1	1	1	1	1	0	0	1		0	0
	RW7	4	893503	1	0	1	1	1	1	1	0	0	0	2	0	1		3	1	6	1	1	1	0	0	2	0	4	0
	UG7	4	821596	0	2	1	1	1	3	2	2	1	0	2	2	0		2	1	8	1	1	1	1	0	1		5	1
	ZW7	4	1284201	1	2	1	1	1	1	1	0	1	0	2	0	1		0	0	10	1	1	1	1	0	1		7	1
	RW7	4	893503	1	0	0	2		1	2	0	0	0		4	0		0	1	6	1	1	1	1	0	1		4	0
	RW7	4	893503	1	0	0	2		1	2	1	1	0		4	0		0	1	6	1	1	1	1	0	1		4	0
	BU7	4	1065934	1	0	1	1	1	1	1	0	0	0	2	2	0		0	1	1	1	1	1	0	0	0	0	0	0
	RW7	4	893503	1	0	1	1	1	1	1	0	1	0	2	4	0		0	1	6	1	1	1	0	0	1		4	0
	RW7	5	1157402	1	1	1	2	1	2	2	2	1	0	2	0	1		0	1	6	0	1	0	1	0	1		4	0
	ZW7	5	419351	0	2	1	1	1	0	2	2	1	0	0	0	1		3	1	10	0	1	0	0	0	1	0	7	1
	MW7	5	911631	1	0	1	1	1	1	1	2	1	0	2	0	1		3	1	5	0	1	0	0	0	1	1	3	0
	MW7	5	911631	1	0	1	0	1	1	1	1	1	0	2	4	0		0	1	5	0	1	0	0	0	2		3	0
	RW7	5	1157402	1	0	1	1	1	1	2	2	1	0	2	4	0		0	1	6	0	1	0	1	0	2		4	0
	MW7	5	911631	1	0	1	1	1	1	2	1	1	0	2	3	0	1	1	1	5	0	1	0	0	0	2	0	3	0
	RW7	5	1157402	1	0	2	2		3	2	2	1	0		4	0		0	1	6	0	1	0	1	0	1		4	0
	ZM7	5	575523	1	0	1	0	1	1	2	0	0	0	0	2	0		0	0	9	0	1	0	0	0	1		6	0
	ET7	5	67744	0	2	1	2	2	0	1	2	1	1	0	2	0		0	1	2	0	1	0	1	0	0	1	1	0
	UG7	5	1215896	0	1	0	2		3	2	2	1	1		2	0		2	1	8	0	1	0	1	0	1		5	1
	BU7	5	439865	0	0	1	2	2	0	1	2	1	1	2	2	0		0	1	1	0	1	0	1	0	1	0	0	0
	RW7	5	1157402	1	2	0	1		3	2	0	1	0		4	0		0	1	6	0	1	0	1	0	1	0	4	0
	RW7	5	1157402	1	0	1	1	1	1	2	1	1	0	2	4	0		0	0	6	0	1	0	1	0	1		4	0
	MW7	5	911631	1	2	1	1	1	1	1	0	1	0	2	2	0		0	1	5	0	1	0	0	0	1		3	0
	ZW7	5	419351	0	1	1	2	2	2	2	2	1	0	0	4	0		0	1	10	0	1	0	1	0	1		7	1
	ET7	5	67744	0	2	1	1	2	1	2	2	1	0	0	2	0		0	0	2	0	1	0	1	0	1		1	0
	ZW7	5	419351	0	2	1	2	2	0	2	2	1	1	0	2	0		0	1	10	0	1	0	1	0	2		7	1
	ZW7	5	419351	0	2	1	2	2	0	1	2	1	1	0	4	0		2	1	10	0	1	0	1	0	1		7	1
	RW7	5	1157402	1	0	1	1	1	2	2	2	1	0	2	4	0		0	1	6	0	1	0	1	0	1	0	4	0
	RW7	5	1157402	1	1	1	2	1	2	2	2	1	1	2	1	0		0	1	6	0	1	0	1	0	2		4	0
	MW7	5	911631	1	0	1	0	1	1	1	0	0	0	2	3	0	1	0	0	5	0	1	0	0	0	2		3	0
	ZM7	5	575523	1	0	1	0	1	1	1	0	0	0	2	2	0		0	0	9	0	1	0	0	0	1		6	0
	UG7	5	1215896	0	2	2	1		1	2	2	1	0		0	1		3	1	8	0	1	0	1	0	1		5	1
	ET7	5	67744	0	2	1	1	2	0	0	2	1	0	2	2	0		0	1	2	0	1	0	1	0	1	1	1	0
	MW7	5	911631	1	0	1	1	1	1	2	0	1	0	0	2	0		0	1	5	0	1	0	1	0	1	0	3	0
	UG7	5	1215896	0	0	0	2		1	2	2	1	0		0	1		2	0	8	0	1	0	1	0	1		5	1
	RW7	5	1157402	1	0	1	1	1	1	2	1	1	0	2	4	0		0	1	6	0	1	0	1	0	1	0	4	0
	ET7	5	67744	0	2	1	1	1	3	1	2	1	0	2	2	0		0	1	2	0	1	0	1	0	1		1	0
	RW7	5	1157402	1	1	1	2	2	1	1	2	1	1	2	3	0	1	0	1	6	0	1	0	1	0	1		4	0
	ET7	5	67744	0	2	1	0	1	1	2	2	1	0	1	4	0		0	1	2	0	1	0	1	0	1		1	0
	RW7	5	1157402	1	0	0	2		3	2	2	1	1		4	0		0	1	6	0	1	0	1	0	1		4	0
	RW7	5	1157402	1	0	1	2	1	0	2	2	0	0	2	4	0		0	1	6	0	1	0	1	0	1	1	4	0
	MW7	5	911631	1	0	1	0	0	1	1	0	0	0	2	3	0	1	0	0	5	0	1	0	1	0	2		3	0
	MW7	5	911631	1	0	1	1	1	1	1	0	1	0	2	2	0		0	1	5	0	1	0	0	0	1		3	0
	MW7	5	911631	1	2	1	0	1	1	2	0	0	0	2	3	0	1	1	1	5	0	1	0	0	0	2		3	0
	RW7	5	1157402	1	0	1	2	2	3	1	2	1	1	2	4	0		0	1	6	0	1	0	1	0	1		4	0
	RW7	5	1157402	1	0	1	1	1	1	2	2	1	0	2	4	0		0	1	6	0	1	0	1	0	2		4	0
	MW7	5	911631	1	0	1	0	2	1	1	0	1	0	2	2	0		0	1	5	0	1	0	0	0	1		3	0
	ZM7	5	575523	1	0	1	1	1	1	1	0	0	0	2	4	0		0	1	9	0	1	0	0	0	1		6	0
	ET7	5	67744	0	2	1	1	1	0	1	2	1	0	2	4	0		0	0	2	0	1	0	0	0	1		1	0
	RW7	5	1157402	1	0	1	1	2	3	2	2	1	0	2	4	0		0	0	6	0	1	0	1	0	1		4	0
	MW7	5	911631	1	0	1	1	1	1	1	0	0	0	0	4	0		0	1	5	0	1	0	0	0	1		3	0
	UG7	5	1215896	0	0	0	2		1	2	2	1	1		1	0		0	1	8	0	1	0	1	0	2		5	1
	RW7	5	1157402	1	0	1	1	1	1	1	1	1	0	2	0	1		0	1	6	0	1	0	1	0	2		4	0
	MW7	5	911631	1	2	1	1	1	1	1	0	1	0	2	2	0		0	1	5	0	1	0	1	0	1		3	0
	UG7	5	1215896	0	2	1	1	2	3	1	2	1	0	0	0	1		3	1	8	0	1	0	1	0	2		5	1
	ZW7	6	1632366	0	1	1	2	2	1	1	2	1	1	2	2	0		2	1	10	1	0	1	1	0	1		7	1
	ZM7	6	564155	0	0	1	1	1	0	1	2	1	0	2	0	1		0	1	9	1	0	1	1	0	2		6	0
	RW7	6	1823904	1	0	1	1	1	3	2	2	1	0	2	2	0		0	1	6	1	0	1	1	0	1		4	0
	ZW7	6	1632366	0	2	1	1	2	1	2	2	1	0	2	0	1		2	1	10	1	0	1	0	0	1	0	7	1
	ZW7	6	1632366	0	2	1	2	2	0	1	2	1	1	2	2	0		2	0	10	1	0	1	1	0	2		7	1
	MW7	6	2005349	1	0	1	1	1	1	1	2	0	0	2	2	0		0	1	5	1	0	1	1	0	2		3	0
	ZW7	6	1632366	0	2	1	2	2	1	2	2	1	1	2	0	1		0	0	10	1	0	1	1	0	2		7	1
	ZW7	6	1632366	0	2	1	2	2	1	2	2	0	0	2	4	0		0	1	10	1	0	1	1	0	1		7	1
	UG7	6	352354	0	2	0	1		2	2	2	1	0		2	0		2	0	8	1	0	1	1	0	0	0	5	1
	ZW7	6	1632366	0	2	1	2	2	0	1	2	1	1	2	0	1		0	1	10	1	0	1	1	0	1		7	1
	RW7	6	1823904	1	1	1	1	1	1	1	0	1	0	2	4	0		0	1	6	1	0	1	0	0	1		4	0
	MW7	6	2005349	1	2	1	1	2	1	2	0	1	0	2	4	0		0	1	5	1	0	1	1	0	1		3	0
	MW7	6	2005349	1	0	1	2	2	1	1	1	1	1	1	4	0		0	1	5	1	0	1	1	0	1		3	0
	RW7	6	1823904	1	0	1	1	1	3	2	0	1	0	1	4	0		0	1	6	1	0	1	1	0	1		4	0
	MW7	6	2005349	1	2	1	1	2	1	1	1	1	0	2	2	0		0	1	5	1	0	1	1	0	1		3	0
	MW7	6	2005349	1	2	2	1		1	2	0	0	0		4			0	1	5	1	0	1	1	0	1		3	0
	BU7	6	867507	1	0	1	1	0	1	1	2	1	0	2	2	0		0	1	1	1	0	1	1	0	1		0	0
	ZM7	6	564155	0	0	1	2	2	1	2	2	1	0	2	2	0		0	1	9	1	0	1	1	0	1		6	0
	ZW7	6	1632366	0	2	1	2	2	0	2	2	1	0	2	0	1		2	1	10	1	0	1	1	0	0		7	1
	MW7	6	2005349	1	2	1	2	2	1	1	2	0	0	2	2	0		0	1	5	1	0	1	1	0	1		3	0
	MW7	6	2005349	1	2	1	1	1	0	0	0	0	0	2	4	0		0	1	5	1	0	1	1	0	1		3	0
	UG7	6	352354	0	1	1	2	2	1	1	2	1	1	2	1	0		2	1	8	1	0	1	1	0	1		5	1
	RW7	6	1823904	1	0	1	1	1	1	1	0	1	0	0	2	0		0	0	6	1	0	1	1	0	2		4	0
	ZW7	6	1632366	0	0	2	2		1	2	2	1	1		0	1		3	1	10	1	0	1	1	0	2		7	1
	ZM7	6	564155	0	0	0	2		0	2	2	1	0		2	0		0	1	9	1	0	1	1	0	0		6	0
	ET7	6	166429	1	2	1	1	1	3	1	0	1	0	2	2	0		0	1	2	1	0	1	1	0	1		1	0
	MW7	6	2005349	1	0	1	1	2	3	1	0	1	0	2	1	0		0	1	5	1	0	1	1	0	2		3	0
	MW7	6	2005349	1	0	1	1	1	3	1	1	0	0	2	3	0	1	0	0	5	1	0	1	1	0	2		3	0
	MW7	6	2005349	1	2	1	1	2	1	1	0	0	0	2	2	0		0	0	5	1	0	1	1	0	0		3	0
	MW7	6	2005349	1	2	1	1	1	0	0	0	0	0	2	4	0		0	1	5	1	0	1	1	0	1		3	0
	ZW7	6	1632366	0	2	1	2	2	0	2	2	1	0	2	0	1		3	0	10	1	0	1	0	0	0	0	7	1
	RW7	6	1823904	1	0	2	1		1	2	1	1	0		4	0		0	1	6	1	0	1	1	0	2		4	0
	KM6	6	269235	0	0	1	1	0	2	1	0	1		0	4	0		0	1	4	1	0	1	1	0	1		2	1
	MW7	6	2005349	1	2	0	1		1	2	0	0	0		2	0		0	1	5	1	0	1	1	0	2		3	0
	RW7	6	1823904	1	1	1	1	1	1	1	1	1	0	2	2	0		3	1	6	1	0	1	0	0	1	0	4	0
	MW7	6	2005349	1	2	1	2	2	0	0	0	0	0	2	4	0		0	1	5	1	0	1	1	0	0		3	0
	ZM7	6	564155	0	0	1	1	1	1	2	2	1	0	0	2	0		0	0	9	1	0	1	1	0	1		6	0
	RW7	6	1823904	1	0	1	2	1	1	2	2	1	0	0	1	0		0	1	6	1	0	1	1	0	1		4	0
	ET7	6	166429	1	2	1	0	0	1	1	1	0	0	2	2	0		0	1	2	1	0	1	1	0	1		1	0
	MW7	6	2005349	1	0	1	1	2	1	2	2	0	0	2	4	0		0	1	5	1	0	1	1	0	1		3	0
	UG7	6	352354	0	0	0	2		2	2	2	1	1		2	0		2	0	8	1	0	1	1	0	1	1	5	1
	MW7	6	2005349	1	2	1	0	0	0	0	1	0	0	2	4	0		0	1	5	1	0	1	1	0	1		3	0
	UG7	6	352354	0	1	1	2	1	1	2	2	1	1	2	2	0		2	1	8	1	0	1	1	0	1		5	1
	UG7	6	352354	0	0	1	2	2	3	2	2	1	1	2	0	1		3	1	8	1	0	1	1	0	1		5	1
	MW7	6	2005349	1	2	1	1	1	0	0	2	0	0	2	4	0		0	1	5	1	0	1	1	0	1		3	0
	RW7	6	1823904	1	0	1	1	1	1	1	1	1	0	2	4	0		0	1	6	1	0	1	1	0	1		4	0
	UG7	6	352354	0	0	1	2	2	1	1	2	1	0	2	2	0		0	1	8	1	0	1	1	0	1		5	1
	RW7	6	1823904	1	0	1	0	1	1	1	0	0	0	2	4	0		0	1	6	1	0	1	1	0	2		4	0
	ZW7	6	1632366	0	0	1	2	2	1	2	2	1	0	2	0	1		2	0	10	1	0	1	1	0	1		7	1
	ET7	6	166429	1	2	1	1	1	1	1	0	0	0	2	2	0		0	1	2	1	0	1	1	0	1		1	0
	ZW7	6	1632366	0	2	1	2	2	1	1	2	1	0	0	2	0		0	1	10	1	0	1	1	0	2		7	1
	RW7	6	1823904	1	0	2	1		3	2	0	1	0		4	0		0	1	6	1	0	1	1	0	2		4	0
	ZM7	6	564155	0	0	1	0	2	1	2	2	1	0	0	2	0		2	1	9	1	0	1	0	0	2		6	0
	ZM7	6	564155	0	0	1	2	2	0	2	1	1	0	2	4	0		0	1	9	1	0	1	1	0	1		6	0
	KM6	6	269235	0	0	2	0	1	1	2	1	1			2	0		0	0	4	1	0	1	1	0	2		2	1
	ET7	6	166429	1	2	1	1	2	1	1	1	1	0	2	2	0		2	1	2	1	0	1	1	0	1		1	0
	RW7	6	1823904	1	0	2	1		1	2	1	1	0		4	0		0	1	6	1	0	1	1	0	2		4	0
	ZM7	6	564155	0	0	1	1	2	1	2	2	1	0	2	2	0		2	1	9	1	0	1	0	0	2		6	0
	KM6	6	269235	0	0	1	2	2	0	1	2	1		2	0	1		0	1	4	1	0	1	0	0	0	1	2	1
	KM6	6	269235	0	0	1	1	2	1	2	0	0		2	3	0	1	0	1	4	1	0	1	0	0	2		2	1
	ET7	6	166429	1	2	1	1	0	1	1	2	0	0	2	4	0		0	0	2	1	0	1	0	0	1	1	1	0
	MW7	6	2005349	1	0	1	2	2	1	1	0	1	0	2	4	0		0	1	5	1	0	1	1	0	1		3	0
	ZW7	6	1632366	0	1	2	2		2	2	2	0	0		0	1		3	0	10	1	0	1	1	0	2		7	1
	RW7	6	1823904	1	0	2	1		3	2	0	1	0		2	0		0	1	6	1	0	1	1	0	2		4	0
	MW7	6	2005349	1	2	1	2	2	1	2	0	0	0	2	2	0		0	1	5	1	0	1	1	0	0		3	0
	ET7	6	166429	1	2	1	1	1	1	1	1	1	0	2	4	0		0	1	2	1	0	1	1	0	1		1	0
	MW7	7	1060772	1	2	2	0		1	2	0	1	0		3	0	1	0	0	5	0	1	0	0	1	2		3	0
	ZM7	7	881164	0	0	1	2	2	1	1	2	1	1	2	2	0		0	1	9	0	1	0	1	1	1		6	0
	ZM7	7	881164	0	0	1	2	2	0	1	2	1	0	2	0	1		2	1	9	0	1	0	1	1	1		6	0
	ZM7	7	881164	0	0	1	2	2	1	1	2	1	0	0	0	1		0	0	9	0	1	0	1	1	2		6	0
	ZW7	7	487402	0	2	1	2	2	1	2	2	1	0	2	0	1		3	1	10	0	1	0	1	1	2		7	1
	ZW7	7	487402	0	2	1	2	2	0	2	2	1	1	0	0	1		0	0	10	0	1	0	1	1	1	0	7	1
	KM6	7	312304	0	0	1	0	2	0	1	1	1		2	3	0	0	0	1	4	0	1	0	1	1	1		2	1
	ZW7	7	487402	0	0	1	2	2	1	2	2	1	1	0	0	1		0	1	10	0	1	0	1	1	2		7	1
	MW7	7	1060772	1	0	1	1	2	3	2	2	1	0	2	3	0	1	0	1	5	0	1	0	0	1	2		3	0
	MW7	7	1060772	1	2	1	0	0	1	1	0	0	0	2	3	0	1	0	1	5	0	1	0	0	1	2		3	0
	ZM7	7	881164	0	0	1	2	2	1	2	2	1	0	0	0	1		0	1	9	0	1	0	1	1	1		6	0
	ZM7	7	881164	0	0	1	2	2	1	2	2	1	1	2	2	0		0	1	9	0	1	0	1	1	1	0	6	0
	UG7	7	1091631	0	0	1	1	2	0	2	2	1	0	0	2	0		0	1	8	0	1	0	1	1	1		5	1
	MW7	7	1060772	1	0	1	0	0	1	1	0	0	0	2	2	0		0	1	5	0	1	0	0	1	1		3	0
	ZM7	7	881164	0	0	2	1		1	2	2	0	0		0	1		0	1	9	0	1	0	1	1	2		6	0
	UG7	7	1091631	0	0	1	1	2	1	2	2	1	0	0	2	0		2	1	8	0	1	0	1	1	1		5	1
	MW7	7	1060772	1	0	1	0	1	1	1	1	1	0	2	3	0	1	1	1	5	0	1	0	0	1	2		3	0
	ZW7	7	487402	0	0	1	2	2	1	2	2	1	1	2	0	1		3	0	10	0	1	0	1	1	1	1	7	1
	ZW7	7	487402	0	1	1	2	2	1	2	2	1	1	0	2	0		2	1	10	0	1	0	1	1	2		7	1
	BU7	7	791294	1	0	1	2	2	1	1	0	0	0	2	2	0		0	1	1	0	1	0	1	1	1		0	0
	ZW7	7	487402	0	2	1	2	2	3	2	2	1	1	2	2	0		2	1	10	0	1	0	1	1	1		7	1
	MW7	7	1060772	1	0	1	1	2	1	1	0	1	0	2	0	1		0	1	5	0	1	0	0	1	1		3	0
	MW7	7	1060772	1	0	1	1	2	3	1	0	1	0	2	2	0		0	1	5	0	1	0	0	1	1		3	0
	ZW7	7	487402	0	2	1	2	2	0	0	2	1	0	2	0	1		2	0	10	0	1	0	1	1	2		7	1
	ZW7	7	487402	0	2	1	2	2	1	2	2	1	0	2	0	1		0	1	10	0	1	0	0	1	2		7	1
	UG7	7	1091631	0	0	0	2		1	2	2	1	1		5	0		3	1	8	0	1	0	0	1	1		5	1
	UG7	7	1091631	0	2	1	2	2	3	2	2	1	0	0	2	0		3	0	8	0	1	0	1	1	1		5	1
	MW7	7	1060772	1	0	1	1	1	1	1	1	0	0	2	2	0		0	1	5	0	1	0	0	1	1	0	3	0
	ZW7	7	487402	0	2	1	2	2	3	2	2	1	1	0	0	1		3	0	10	0	1	0	1	1	1		7	1
	ZW7	7	487402	0	2	1	2	2	3	2	2	1	1	2	0	1		0	1	10	0	1	0	1	1	1		7	1
	MW7	7	1060772	1	0	1	1	1	1	1	0	0	0	2	3	0	1	0	1	5	0	1	0	0	1	2		3	0
	RW7	7	976365	1	0	1	2	1	1	1	1	1	0	2	4	0		0	1	6	0	1	0	0	1	2		4	0
	RW7	7	976365	1	0	1	1	1	1	1	0	1	0	1	4	0		0	1	6	0	1	0	1	1	1		4	0
	MW7	7	1060772	1	0	1	2	2	1	1	1	0	0	2	2	0		2	1	5	0	1	0	1	1	1		3	0
	RW7	7	976365	1	0	1	1	1	3	2	0	1	0	2	2	0		0	0	6	0	1	0	0	1	1		4	0
	MW7	7	1060772	1	0	1	1	1	1	1	0	0	0	2	4	0		0	0	5	0	1	0	0	1	1	0	3	0
	ZW7	7	487402	0	2	1	2	2	0	2	2	1	0	2	2	0		0	1	10	0	1	0	1	1	2		7	1
	BU7	7	791294	1	0	1	1	1	1	1	2	1	0	2	2	0		0	1	1	0	1	0	1	1	1		0	0
	MW7	7	1060772	1	0	1	1	1	1	1	1	1	0	2	2	0		0	1	5	0	1	0	0	1	1		3	0
	MW7	7	1060772	1	0	1	1	0	1	1	0	1	0	2	4	0		2	1	5	0	1	0	0	1	1		3	0
	MW7	7	1060772	1	2	1	1	1	0	1	0	0	0	2	4	0		0	1	5	0	1	0	0	1	1		3	0
	MW7	7	1060772	1	0	1	0	1	1	1	1	1	0	2	3	0	1	0	1	5	0	1	0	0	1	2		3	0
	BU7	7	791294	1	0	1	0	0	1	1	0	1	0	2	2	0		0	1	1	0	1	0	1	1	1		0	0
	ZW7	7	487402	0	2	1	2	2	1	2	2	1	1	2	0	1		2	0	10	0	1	0	1	1	1		7	1
	RW7	7	976365	1	0	1	1	1	1	1	2	1	0	2	0	1		0	1	6	0	1	0	1	1	2		4	0
	BU7	8	2861444	1	0	2	0		1	2	0	0	0		2	0		0	1	1	1	1	1	1	1	2		0	0
	RW7	8	1053036	1	0	0	2		0	2	0	1	0		2	0		0	0	6	1	1	1	1	1	1		4	0
	RW7	8	1053036	1	0	1	1	1	3	2	0	0	0	0	4	0		0	1	6	1	1	1	0	1	1		4	0
	ZM7	8	341760	1	0	1	2	1	1	2	1	0	0	1	4	0		0	0	9	1	1	1	1	1	2		6	0
	BU7	8	2861444	1	0	1	2	2	1	2	2	1	0	2	3	0	1	0	1	1	1	1	1	1	1	2		0	0
	RW7	8	1053036	1	0	1	1	1	1	2	0	0	0	2	4	0		0	0	6	1	1	1	0	1	1		4	0
	ZW7	8	1118858	1	2	1	1	2	0	2	1	1	1	2	0	1		0	1	10	1	1	1	0	1	1		7	1
	RW7	8	1053036	1	0	1	0	1	0	1	0	1	0	0	4	0		0	1	6	1	1	1	0	1	1		4	0
	MW7	8	717388	1	2	1	1	1	0	0	2	1	0	2	2	0		0	1	5	1	1	1	0	1	1		3	0
	ZW7	8	1118858	1	2	1	2	2	0	1	0	0	0	2	0	1		0	1	10	1	1	1	0	1	1		7	1
	BU7	8	2861444	1	0	1	2	2	1	1	2	1	0	2	2	0		2	1	1	1	1	1	1	1	2		0	0
	RW7	8	1053036	1	0	1	2	2	1	1	2	1	0	2	0	1		0	1	6	1	1	1	1	1	2		4	0
	ZW7	8	1118858	1	1	1	2	1	1	2	1	1	0	2	2	0		0	1	10	1	1	1	0	1	2		7	1
	ZW7	8	1118858	1	1	2	2		1	2	1	1	1		3	0	1	0	0	10	1	1	1	1	1	2		7	1
	MW7	8	717388	1	2	1	1	1	3	0	1	0	0	1	2	0		0	1	5	1	1	1	0	1	1		3	0
	ZM7	8	341760	1	0	1	2	2	1	1	1	1	0	0	2	0		0	1	9	1	1	1	1	1	1		6	0
	RW7	8	1053036	1	0	1	1	1	0	0	0	0	0	2	4	0		0	1	6	1	1	1	0	1	2		4	0
	MW7	8	717388	1	0	1	1	1	0	1	0	0	0	1	2	0		0	1	5	1	1	1	0	1	1		3	0
	RW7	8	1053036	1	1	2	1		1	2	0	1	0		2	0		0	1	6	1	1	1	0	1	2		4	0
	UG7	8	1716737	0	1	2	2		3	2	2	1	1		2	0		2	0	8	1	1	1	1	1	1	0	5	1
	RW7	8	1053036	1	0	1	0	0	0	0	1	1	0	0	4	0		0	0	6	1	1	1	1	1	2		4	0
	BU7	8	2861444	1	0	1	0	1	1	1	2	1	0	2	2	0		0	1	1	1	1	1	1	1	2		0	0
	MW7	8	717388	1	2	1	1	1	0	0	0	1	0	2	2	0		0	0	5	1	1	1	0	1	1		3	0
	ZM7	8	341760	1	0	1	1	2	3	1	2	1	0	0	2	0		0	1	9	1	1	1	1	1	1		6	0
	MW7	8	717388	1	2	2	1		0	2	2	1	0		2	0		0	0	5	1	1	1	0	1	2		3	0
	ZW7	8	1118858	1	2	2	1		0	2	2	1	0		2	0		0	0	10	1	1	1	0	1	2		7	1
	ZW7	8	1118858	1	2	1	1	2	1	2	0	1	0	2	0	1		0	1	10	1	1	1	0	1	1	1	7	1
	ZW7	8	1118858	1	2	1	1	2	0	2	1	0	0	0	0	1		0	1	10	1	1	1	0	1	0		7	1
	BU7	8	2861444	1	0	1	1	2	1	1	2	0	0	2	2	0		0	1	1	1	1	1	1	1	2	0	0	0
	RW7	8	1053036	1	0	1	1	1	1	0	1	0	0	2	0	1		0	1	6	1	1	1	0	1	2		4	0
	BU7	8	2861444	1	0	1	2	2	0	1	2	1	0	2	2	0		0	1	1	1	1	1	1	1	1		0	0
	ZM7	8	341760	1	0	0	2		3	2	1	0	0		2	0		0	1	9	1	1	1	1	1	0		6	0
	MW7	8	717388	1	2	1	0	1	1	1	0	0	0	0	2	0		0	1	5	1	1	1	0	1	1		3	0
	RW7	8	1053036	1	0	1	1	1	1	1	0	1	0	2	4	0		0	1	6	1	1	1	1	1	1		4	0
	ZW7	8	1118858	1	2	1	1	2	1	2	1	1	0	2	0	1		0	0	10	1	1	1	1	1	2		7	1
	UG7	8	1716737	0	2	0	2		1	2	2	1	1		2	0		0	1	8	1	1	1	0	1	1		5	1
	ZM7	8	341760	1	0	1	2	1	1	1	1	1	0	2	0	1		0	1	9	1	1	1	1	1	2	0	6	0
	BU7	8	2861444	1	0	1	1	1	3	2	2	1	0	2	2	0		0	1	1	1	1	1	1	1	1		0	0
	ZM7	8	341760	1	0	1	1	1	1	1	1	1	0	2	0	1		0	1	9	1	1	1	1	1	2		6	0
	RW7	8	1053036	1	1	0	2		3	2	0	1	0		2	0		0	1	6	1	1	1	1	1	1		4	0
	ZW7	8	1118858	1	1	1	2	2	3	2	0	1	0	2	2	0		0	1	10	1	1	1	0	1	1		7	1
	RW7	8	1053036	1	0	1	1	1	0	0	0	0	0	2	4	0		0	1	6	1	1	1	0	1	1		4	0
	MW7	8	717388	1	2	1	2	1	0	0	0	1	0	0	2	0		0	1	5	1	1	1	0	1	1		3	0
	ZW7	9	257702	0	2	1	2	2	0	1	2	1	0	2	2	0		0	1	10	0	0	0	1	0	2		7	1
	KM6	9	282476	0	0	1	2	2	3	1	1	1		2	2	0		0	1	4	0	0	0	1	0	1		2	1
	UG7	9	566694	0	1	1	2	2	0	1	2	1	1	0	2	0		2	1	8	0	0	0	1	0	1		5	1
	MW7	9	878802	1	0	1	1	2	1	2	1	1	0	1	4	0		0	1	5	0	0	0	1	0	1		3	0
	RW7	9	876696	1	0	1	1	1	0	1	0	1	0	2	2	0		3	0	6	0	0	0	1	0	1		4	0
	RW7	9	876696	1	0	0	1		0	2	1	1	0		0	1		3	0	6	0	0	0	1	0	0		4	0
	ZW7	9	257702	0	0	1	2	2	3	2	2	1	1	2	2	0		0	1	10	0	0	0	1	0	1		7	1
	ZW7	9	257702	0	2	1	2	2	1	1	2	1	0	0	0	1		0	1	10	0	0	0	1	0	1		7	1
	MW7	9	878802	1	2	1	1	1	0	0	0	0	0	2	2	0		0	1	5	0	0	0	0	0	1		3	0
	RW7	9	876696	1	0	1	1	1	0	1	0	1	0	2	2	0		3	0	6	0	0	0	1	0	2		4	0
	ZW7	9	257702	0	2	2	2		1	2	2	1	0		2	0		0	1	10	0	0	0	1	0	2		7	1
	ZM7	9	387627	1	0	1	1	2	0	1	1	0	0	2	4	0		0	1	9	0	0	0	1	0	0		6	0
	MW7	9	878802	1	2	1	0	0	1	0	1	0	0	1	3	0	1	1	1	5	0	0	0	0	0	2		3	0
	MW7	9	878802	1	0	2	1		3	2	1	1	0		0	1		0	1	5	0	0	0	1	0	1		3	0
	ZM7	9	387627	1	0	1	1	2	0	0	0	0	0	1	2	0		0	1	9	0	0	0	1	0	1		6	0
	MW7	9	878802	1	0	1	1	1	1	2	1	0	0	2	2	0		0	1	5	0	0	0	0	0	2		3	0
	RW7	9	876696	1	0	1	0	1	0	0	0	1	0	1	2	0		0	1	6	0	0	0	0	0	1		4	0
	ZM7	9	387627	1	0	1	1	2	0	1	0	0	0	0	4	0		0	0	9	0	0	0	1	0	1		6	0
	ZW7	9	257702	0	2	1	2	2	1	2	2	1	1	2	4	0		0	0	10	0	0	0	1	0	1		7	1
	MW7	9	878802	1	2	1	1	1	3	2	0	1	0	2	2	0		0	1	5	0	0	0	1	0	1		3	0
	ZM7	9	387627	1	0	1	2	2	0	1	2	1	1	2	2	0		0	1	9	0	0	0	1	0	1		6	0
	ZM7	9	387627	1	0	2	2		3	2	2	1	0		2	0		0	1	9	0	0	0	1	0	2		6	0
	RW7	9	876696	1	0	1	1	1	1	2	2	1	0	2	2	0		3	1	6	0	0	0	1	0	1		4	0
	MW7	9	878802	1	2	2	1		1	2	2	0	0		3	0	1	1	0	5	0	0	0	1	0	2		3	0
	RW7	9	876696	1	0	1	1	1	1	1	1	1	0	2	4	0		0	0	6	0	0	0	1	0	1		4	0
	RW7	9	876696	1	0	0	1		3	2	1	1	0		2	0		0	0	6	0	0	0	1	0	1	0	4	0
	MW7	9	878802	1	2	2	1		2	2	0	1	0		2	0		0	1	5	0	0	0	1	0	1		3	0
	MW7	9	878802	1	2	2	1		1	2	0	1	0		2	0		0	1	5	0	0	0	0	0	1		3	0
	MW7	9	878802	1	2	1	2	1	3	1	0	0	0	2	2	0		0	1	5	0	0	0	0	0	1		3	0
	UG7	9	566694	0	1	1	2	2	2	1	2	1	0	2	2	0		0	1	8	0	0	0	1	0	1		5	1
	MW7	9	878802	1	2	1	1	1	1	2	2	0	0	2	2	0		0	1	5	0	0	0	0	0	1		3	0
	KM6	9	282476	0	0	1	2	2	0	2	1	1		2	3	0	1	0	1	4	0	0	0	0	0	2		2	1
	MW7	9	878802	1	2	1	1	2	1	1	0	1	0	2	0	1		0	1	5	0	0	0	0	0	1		3	0
	KM6	9	282476	0	0	2	0	2	3	1	2	1			4	0		0	0	4	0	0	0	1	0	2		2	1
	MW7	9	878802	1	2	1	1	1	0	0	1	0	0	1	0	1		0	1	5	0	0	0	0	0	1		3	0
	KM6	9	282476	0	0	1	0	0	1	1	0	1		0	4	0		0	0	4	0	0	0	0	0	2		2	1
	ZW7	9	257702	0	0	1	2	2	3	0	2	1	1	2	0	1		0	0	10	0	0	0	1	0	2		7	1
	ZM7	9	387627	1	0	2	2		1	2	2	1	0		3	0	0	0	0	9	0	0	0	1	0	2		6	0
	KM6	9	282476	0	0	1	0	1	1	2	0	1		1	2	0		0	1	4	0	0	0	0	0	1		2	1
	BU7	9	1971269	0	0	1	2	1	0	2	2	0	0	2	2	0		0	1	1	0	0	0	0	0	0	0	0	0
	ZW7	9	257702	0	0	0	2		0	2	2	1	0		4	0		0	1	10	0	0	0	1	0	1		7	1
	ZW7	9	257702	0	2	2	1		1	2	2	1	0		2	0		0	0	10	0	0	0	0	0	1		7	1
	ZW7	9	257702	0	0	1	2	2	1	2	2	1	0	0	4	0		0	1	10	0	0	0	1	0	1		7	1
	UG7	9	566694	0	2	1	1	2	0	1	2	1	0	2	2	0		2	1	8	0	0	0	0	0	1		5	1
	UG7	9	566694	0	2	1	2	1	1	2	2	1	0	2	0	1		2	1	8	0	0	0	1	0	1		5	1
	ZW7	9	257702	0	2	1	2	2	1	2	2	1	0	2	0	1		0	0	10	0	0	0	1	0	1	0	7	1
	MW7	9	878802	1	2	1	1	1	0	0	0	0	0	1	2	0		0	1	5	0	0	0	0	0	2		3	0
	MW7	9	878802	1	2	2	1		1	2	0	0	0		2	0		0	1	5	0	0	0	1	0	1		3	0
	ZW7	9	257702	0	2	1	2	2	3	2	2	1	1	0	2	0		0	1	10	0	0	0	1	0	2		7	1
	RW7	9	876696	1	0	2	1		3	2	1	1	0		4	0		0	1	6	0	0	0	1	0	1	0	4	0
	ZM7	9	387627	1	0	1	1	2	1	1	0	1	0	2	2	0		0	1	9	0	0	0	0	0	2		6	0
	UG7	9	566694	0	2	0	2		1	2	2	1	1		2	0		2	0	8	0	0	0	1	0	1		5	1
	RW7	9	876696	1	0	1	1	1	1	1	0	1	0	2	2	0		0	1	6	0	0	0	1	0	2		4	0
	ZM7	9	387627	1	0	2	1		1	2	0	0	0		2	0		0	0	9	0	0	0	1	0	1		6	0
	ZM7	9	387627	1	0	1	2	2	1	0	0	0	0	2	2	0		0	0	9	0	0	0	1	0	2		6	0
	RW7	9	876696	1	0	1	2	1	3	2	0	1	0	2	4	0		0	1	6	0	0	0	1	0	1		4	0
	MW7	9	878802	1	0	1	2	2	1	2	2	0	1	2	2	0		0	1	5	0	0	0	0	0	1		3	0
	UG7	9	566694	0	1	1	2	2	1	2	2	1	0	0	2	0		0	1	8	0	0	0	0	0	1		5	1
	ZW7	9	257702	0	2	1	2	2	1	2	2	1	0	1	0	1		3	1	10	0	0	0	1	0	1		7	1
	MW7	9	878802	1	0	1	1	1	2	2	0	1	0	2	0	1		0	1	5	0	0	0	1	0	1		3	0
	BU7	9	1971269	0	0	1	1	2	3	1	2	1	0	1	4	0		0	1	1	0	0	0	0	0	1		0	0
	ZW7	10	1727148	0	2	1	2	2	1	1	2	1	1	2	0	1		2	1	10	0	1	1	1	0	1		7	1
	RW7	10	1086856	1	0	1	1	1	1	1	1	1	0	2	4	0		0	1	6	0	1	1	1	0	1		4	0
	BU7	10	1531067	1	0	1	1	1	1	1	0	0	0	2	2	0		0	1	1	0	1	1	1	0	0		0	0
	ET7	10	2092998	1	2	1	0	1	0	1	1	0	0	0	2	0		0	1	2	0	1	1	0	0	1	1	1	0
	ZW7	10	1727148	0	2	1	2	2	1	1	2	1	1	2	4	0		0	0	10	0	1	1	1	0	1		7	1
	MW7	10	291028	1	0	1	1	1	0	0	2	1	0	2	2	0		0	0	5	0	1	1	0	0	1		3	0
	BU7	10	1531067	1	0	1	2	1	1	2	2	1	0	2	0	1		0	1	1	0	1	1	1	0	1		0	0
	RW7	10	1086856	1	0	1	1	2	1	1	0	1	0	2	4	0		0	1	6	0	1	1	1	0	1	0	4	0
	MW7	10	291028	1	0	1	1	1	1	1	0	0	0	2	2	0		0	1	5	0	1	1	0	0	1		3	0
	ZW7	10	1727148	0	2	1	2	2	0	2	2	1	0	2	0	1		3	1	10	0	1	1	0	0	1	1	7	1
	ET7	10	2092998	1	2	1	0	0	1	1	1	0	0	2	2	0		2	0	2	0	1	1	0	0	1	0	1	0
	BU7	10	1531067	1	0	1	1	1	1	1	2	1	0	0	4	0		0	1	1	0	1	1	1	0	1		0	0
	ZW7	10	1727148	0	2	1	2	2	0	2	2	1	1	2	4	0		2	0	10	0	1	1	1	0	1		7	1
	ZM7	10	896056	0	0	1	1	2	2	2	2	0	0	2	0	1		0	1	9	0	1	1	1	0	2	0	6	0
	UG7	10	884742	0	1	1	1	1	0	2	2	1	0	2	2	0		2	0	8	0	1	1	1	0	2		5	1
	RW7	10	1086856	1	0	1	1	1	3	1	0	1	0	2	2	0		3	1	6	0	1	1	1	0	1	1	4	0
	ZM7	10	896056	0	0	1	1	2	1	1	2	1	0	2	2	0		0	1	9	0	1	1	1	0	1		6	0
	BU7	10	1531067	1	0	1	0	0	1	1	0	0	0	2	2	0		0	1	1	0	1	1	1	0	2		0	0
	ET7	10	2092998	1	0	1	2	2	0	1	2	1	0	0	2	0		0	0	2	0	1	1	1	0	1	0	1	0
	MW7	10	291028	1	2	1	1	2	1	2	1	0	0	2	2	0		1	0	5	0	1	1	0	0	1		3	0
	ZW7	10	1727148	0	2	1	1	2	0	2	2	0	0	2	0	1		0	0	10	0	1	1	0	0	1		7	1
	BU7	10	1531067	1	0	1	1	1	1	1	0	0	0	0	2	0		0	1	1	0	1	1	1	0	1		0	0
	ZM7	10	896056	0	0	2	1		3	2	2	1	0		0	1		0	1	9	0	1	1	1	0	2		6	0
	ZW7	10	1727148	0	2	2	2		1	2	2	1	1		4	0		2	1	10	0	1	1	1	0	1		7	1
	ET7	10	2092998	1	2	1	1	1	1	1	0	1	0	2	2	0		0	1	2	0	1	1	1	0	1	0	1	0
	MW7	10	291028	1	2	1	1	1	1	1	0	1	0	2	2	0		0	1	5	0	1	1	1	0	2		3	0
	RW7	10	1086856	1	0	1	1	1	1	1	1	1	0	2	1	0		0	1	6	0	1	1	0	0	2		4	0
	ZM7	10	896056	0	0	2	1		2	2	2	0	0		2	0		0	0	9	0	1	1	0	0	2		6	0
	KM6	10	334744	0	0	1	0	0	1	2	0	1		2	3	0	0	0	1	4	0	1	1	1	0	1		2	1
	BU7	10	1531067	1	0	1	0	0	1	1	0	1	0	2	2	0		0	0	1	0	1	1	1	0	1		0	0
	ET7	10	2092998	1	2	1	0	1	0	1	1	0	0	2	1	0		0	1	2	0	1	1	1	0	2		1	0
	ET7	10	2092998	1	2	1	0	0	1	1	2	0	0	0	2	0		2	1	2	0	1	1	0	0	2	0	1	0
	RW7	10	1086856	1	0	1	1	1	1	1	1	1	0	2	2	0		0	1	6	0	1	1	1	0	1		4	0
	RW7	10	1086856	1	0	1	1	0	1	0	0	1	0	1	4	0		0	1	6	0	1	1	1	0	2	0	4	0
	BU7	10	1531067	1	2	1	0	1	1	1	0	1	0	0	0	1		0	1	1	0	1	1	1	0	2		0	0
	ZW7	10	1727148	0	1	1	2	2	1	1	2	1	1	0	1	0		2	1	10	0	1	1	1	0	1		7	1
	ZW7	10	1727148	0	2	0	2		1	2	2	1	1		5	0		3	1	10	0	1	1	1	0	1		7	1
	BU7	10	1531067	1	0	1	1	1	1	1	2	1	0	0	2	0		0	1	1	0	1	1	1	0	0		0	0
	RW7	10	1086856	1	0	1	1	1	1	1	2	1	0	2	4	0		0	1	6	0	1	1	1	0	2		4	0
	ZM7	10	896056	0	0	1	2	2	2	2	2	0	0	0	2	0		0	0	9	0	1	1	1	0	1		6	0
	ZW7	10	1727148	0	2	1	2	2	3	2	2	0	0	2	0	1		3	1	10	0	1	1	1	0	1		7	1
	KM6	10	334744	0	0	2	1	1	0	2	0	0			2	0		0	1	4	0	1	1	1	0	1		2	1
	ET7	10	2092998	1	2	1	0	0	1	1	1	0	0	2	2	0		0	1	2	0	1	1	1	0	1	0	1	0
	ZW7	10	1727148	0	0	1	2	2	1	2	2	1	1	0	4	0		0	0	10	0	1	1	1	0	2		7	1
	RW7	10	1086856	1	0	1	2	1	1	1	0	1	0	2	2	0		0	1	6	0	1	1	1	0	1		4	0
	MW7	10	291028	1	2	1	1	2	1	2	1	0	0	2	0	1		1	1	5	0	1	1	0	0	1		3	0
	RW7	10	1086856	1	0	1	1	1	1	1	0	1	0	2	4	0		0	1	6	0	1	1	1	0	1		4	0
	ZM7	10	896056	0	0	0	2		0	2	2	0	0		2	0		0	1	9	0	1	1	1	0	0		6	0
	ET7	10	2092998	1	2	1	0	1	0	1	2	1	0	2	2	0		0	1	2	0	1	1	0	0	2	0	1	0
	BU7	10	1531067	1	0	2	0		1	2	2	1	0		2	0		0	1	1	0	1	1	1	0	1		0	0
	MW7	10	291028	1	2	1	1	0	1	2	1	0	0	2	2	0		1	1	5	0	1	1	0	0	1		3	0
	BU7	10	1531067	1	0	1	1	2	1	1	1	1	0	2	2	0		0	1	1	0	1	1	1	0	1		0	0
	ZM7	10	896056	0	0	2	2		2	2	2	1	0		2	0		0	1	9	0	1	1	1	0	1		6	0
	BU7	10	1531067	1	0	1	0	0	1	1	0	1	0	0	2	0		0	1	1	0	1	1	1	0	2		0	0
	RW7	10	1086856	1	0	1	1	1	1	1	0	1	0	2	2	0		0	1	6	0	1	1	1	0	1	0	4	0
	ZW7	10	1727148	0	2	1	2	2	1	1	2	1	1	2	0	1		3	1	10	0	1	1	1	0	2		7	1
	BU7	10	1531067	1	0	0	2		1	2	0	0	0		4	0		0	1	1	0	1	1	1	0	1		0	0
	ZM7	10	896056	0	0	1	2	2	1	2	2	1	1	2	2	0		0	0	9	0	1	1	0	0	1		6	0
	RW7	10	1086856	1	0	0	1		1	2	1	1	0		4	0		0	1	6	0	1	1	1	0	1		4	0
	MW7	10	291028	1	2	1	1	0	1	1	0	1	0	2	2	0		1	1	5	0	1	1	0	0	1		3	0
	KM6	10	334744	0	0	2	0	0	0	1	0	0			0	1		0	1	4	0	1	1	0	0	2		2	1
	UG7	10	884742	0	0	1	2	2	0	1	2	1	1	1	4	0		0	0	8	0	1	1	1	0	1		5	1
	RW7	10	1086856	1	0	1	1	1	1	1	0	1	0	2	0	1		0	1	6	0	1	1	0	0	2		4	0
	RW7	10	1086856	1	0	1	1	1	1	1	0	0	0	2	2	0		0	0	6	0	1	1	1	0	1	0	4	0
	ZW7	10	1727148	0	2	1	2	2	1	1	2	1	1	2	0	1		3	0	10	0	1	1	1	0	1		7	1
	KM6	10	334744	0	0	1	0	0	0	1	0	0		1	3	0	1	0	1	4	0	1	1	0	0	2		2	1
	RW7	10	1086856	1	1	1	1	0	1	1	0	1	0	2	4	0		0	1	6	0	1	1	1	0	1		4	0
	ET7	10	2092998	1	2	1	1	1	0	1	2	1	0	2	2	0		2	1	2	0	1	1	1	0	1	0	1	0
	ZM7	11	534483	1	0	1	1	1	1	1	1	0	0	2	4	0		0	1	9	0	0	1	0	1	2		6	0
	ZW7	11	1414475	0	2	1	0	2	2	1	2	1	0	2	0	1		3	0	10	0	0	1	1	1	2		7	1
	ET7	11	462503	0	2	1	2	2	3	1	2	1	1	1	2	0		0	1	2	0	0	1	1	1	1		1	0
	MW7	11	1317045	1	2	1	1	1	1	1	1	1	0	2	4	0		0	1	5	0	0	1	0	1	1		3	0
	BU7	11	990153	1	2	1	1	1	1	1	2	0	0	2	4	0		0	1	1	0	0	1	0	1	1	1	0	0
	RW7	11	538810	0	0	1	1	1	1	2	0	1	0	2	4	0		0	1	6	0	0	1	1	1	1	0	4	0
	MW7	11	1317045	1	0	1	2	2	1	1	1	1	0	2	2	0		0	1	5	0	0	1	0	1	2		3	0
	ZM7	11	534483	1	0	1	2	2	1	1	1	0	0	2	4	0		0	1	9	0	0	1	0	1	1		6	0
	ZM7	11	534483	1	0	1	1	1	1	1	0	0	0	2	2	0		0	1	9	0	0	1	0	1	1		6	0
	ZM7	11	534483	1	0	1	1	1	1	1	0	0	0	2	2	0		2	1	9	0	0	1	0	1	1		6	0
	RW7	11	538810	0	0	1	2	2	1	1	0	1	0	2	4	0		0	1	6	0	0	1	1	1	1		4	0
	ET7	11	462503	0	1	1	2	2	0	1	2	1	0	2	4	0		0	1	2	0	0	1	1	1	1		1	0
	ZM7	11	534483	1	0	1	2	2	0	1	0	0	0	2	4	0		0	1	9	0	0	1	1	1	1		6	0
	UG7	11	102618	0	0	0	2		3	2	2	1	0		2	0		2	1	8	0	0	1	1	1	1	1	5	1
	MW7	11	1317045	1	2	1	1	1	1	1	0	0	0	2	0	1		0	1	5	0	0	1	0	1	2		3	0
	RW7	11	538810	0	0	1	1	1	1	2	0	1	0	0	4	0		0	1	6	0	0	1	1	1	1		4	0
	ZM7	11	534483	1	0	1	1	1	1	1	0	0	0	2	2	0		2	1	9	0	0	1	0	1	1		6	0
	UG7	11	102618	0	0	2	2		1	2	2	1	0		4	0		2	1	8	0	0	1	1	1	1		5	1
	ZW7	11	1414475	0	2	1	2	2	1	1	2	1	1	0	0	1		3	1	10	0	0	1	1	1	2		7	1
	UG7	11	102618	0	1	0	2		1	2	2	1	1		4	0		0	1	8	0	0	1	1	1	1		5	1
	RW7	11	538810	0	0	1	2	1	1	2	2	1	0	2	0	1		3	1	6	0	0	1	1	1	2		4	0
	UG7	11	102618	0	1	2	2		1	2	2	1	1		3	0	1	0	1	8	0	0	1	1	1	2		5	1
	RW7	11	538810	0	0	1	2	2	1	2	2	1	1	2	2	0		0	0	6	0	0	1	1	1	1		4	0
	ET7	11	462503	0	0	1	1	1	1	1	2	1	0	0	4	0		0	1	2	0	0	1	1	1	1		1	0
	MW7	11	1317045	1	2	1	1	1	1	1	0	0	0	2	2	0		0	1	5	0	0	1	0	1	1		3	0
	BU7	11	990153	1	0	1	1	1	1	1	2	1	0	2	0	1		0	1	1	0	0	1	0	1	1		0	0
	MW7	11	1317045	1	0	1	1	1	3	1	1	1	0	2	2	0		0	1	5	0	0	1	0	1	2		3	0
	ZW7	11	1414475	0	1	1	2	2	3	1	2	1	1	2	0	1		3	1	10	0	0	1	1	1	1		7	1
	ZM7	11	534483	1	0	1	1	1	1	1	0	0	0	2	4	0		0	1	9	0	0	1	0	1	1		6	0
	ZM7	11	534483	1	0	1	1	0	1	1	0	0	0	2	0	1		2	1	9	0	0	1	0	1	2		6	0
	RW7	11	538810	0	0	1	1	1	1	2	2	0	0	2	4	0		0	0	6	0	0	1	0	1	1		4	0
	MW7	11	1317045	1	2	1	1	2	0	0	0	0	0	2	2	0		0	0	5	0	0	1	0	1	1		3	0
	RW7	11	538810	0	0	1	1	1	1	2	2	1	0	2	4	0		0	1	6	0	0	1	1	1	1		4	0
	MW7	11	1317045	1	2	1	1	2	1	1	0	0	0	2	4	0		0	1	5	0	0	1	0	1	1		3	0
	MW7	11	1317045	1	2	1	1	1	1	1	0	0	0	2	2	0		0	1	5	0	0	1	0	1	1		3	0
	ZW7	11	1414475	0	2	2	2		2	2	2	1	0		0	1		0	1	10	0	0	1	1	1	1		7	1
	RW7	11	538810	0	0	1	2	1	0	1	0	1	0	2	4	0		0	1	6	0	0	1	1	1	1		4	0
	ZM7	11	534483	1	0	1	0	1	1	1	0	0	0	0	3	0	1	0	1	9	0	0	1	0	1	2		6	0
	UG7	11	102618	0	0	1	2	2	0	1	2	1	0	0	4	0		0	1	8	0	0	1	1	1	1		5	1
	ET7	11	462503	0	0	1	1	1	0	2	2	1	0	2	4	0		0	1	2	0	0	1	1	1	2		1	0
	RW7	11	538810	0	0	1	1	1	0	2	1	1	0	2	4	0		0	0	6	0	0	1	1	1	0		4	0
	KM6	11	411310	0	0	1	1	1	0	1	0	1		0	2	0		0	0	4	0	0	1	1	1	1		2	1
	ZM7	11	534483	1	0	1	1	1	1	1	0	0	0	2	4	0		0	1	9	0	0	1	0	1	1		6	0
	ET7	11	462503	0	2	1	1	1	1	1	2	1	0	2	4	0		0	1	2	0	0	1	1	1	1		1	0
	ET7	11	462503	0	0	1	1	2	1	1	2	1	0	0	3	0	1	0	1	2	0	0	1	1	1	2		1	0
	MW7	11	1317045	1	2	1	1	1	0	0	0	1	0	0	2	0		0	0	5	0	0	1	0	1	1		3	0
	ZW7	11	1414475	0	0	1	2	2	1	1	2	1	1	2	4	0		2	1	10	0	0	1	1	1	2		7	1
	UG7	11	102618	0	0	2	1		3	2	2	1	0		2	0		2	1	8	0	0	1	1	1	1	1	5	1
	UG7	11	102618	0	2	0	2		1	2	2	1	0		3	0	1	2	1	8	0	0	1	1	1	1		5	1
	RW7	11	538810	0	0	1	1	1	1	2	2	1	0	2	2	0		3	0	6	0	0	1	1	1	1		4	0
	ZW7	11	1414475	0	2	2	1		2	2	2	1	0		0	1		0	0	10	0	0	1	1	1	1		7	1
	RW7	12	1669804	1	2	1	0	0	3	2	0	1	0	2	4	0		0	0	6	1	1	1	0	1	1		4	0
	ZM7	12	1086885	1	1	1	1	1	1	2	1	0	0	2	2	0		0	1	9	1	1	1	0	1	2		6	0
	ZW7	12	972865	1	2	1	2	1	0	2	0	1	0	2	2	0		0	1	10	1	1	1	0	1	1		7	1
	RW7	12	1669804	1	0	1	0	0	1	2	0	1	0	2	4	0		0	1	6	1	1	1	0	1	1		4	0
	ZM7	12	1086885	1	0	1	1	1	1	1	2	1	0	1	2	0		0	1	9	1	1	1	0	1	2		6	0
	UG7	12	412037	0	2	1	2	2	0	1	2	1	0	2	4	0		2	1	8	1	1	1	1	1	2		5	1
	MW7	12	924774	1	2	1	1	2	0	1	1	0	0	2	0	1		0	1	5	1	1	1	0	1	1		3	0
	ET7	12	2069881	1	1	1	0	0	0	1	2	0	0	1	2	0		0	0	2	1	1	1	0	1	1	1	1	0
	RW7	12	1669804	1	0	1	1	1	1	1	0	1	0	2	4	0		0	0	6	1	1	1	1	1	2		4	0
	ZM7	12	1086885	1	0	1	0	1	1	1	0	1	0	0	2	0		0	1	9	1	1	1	0	1	2		6	0
	ZW7	12	972865	1	2	1	2	2	0	2	0	1	0	2	0	1		0	1	10	1	1	1	1	1	1		7	1
	ET7	12	2069881	1	1	1	2	1	0	1	0	1	0	2	2	0		0	0	2	1	1	1	1	1	1	0	1	0
	ET7	12	2069881	1	1	1	0	1	0	1	1	0	0	2	1	0		0	0	2	1	1	1	1	1	1		1	0
	UG7	12	412037	0	2	2	1		2	2	2	1	0		2	0		2	1	8	1	1	1	1	1	1		5	1
	UG7	12	412037	0	2	1	2	2	1	1	2	1	1	2	3	0	1	2	1	8	1	1	1	1	1	2		5	1
	RW7	12	1669804	1	0	1	0	1	3	2	0	1	0	2	2	0		0	0	6	1	1	1	0	1	1		4	0
	KM6	12	526995	0	0	2	1	1	0	2	2	1			4	0		3	0	4	1	1	1	1	1	1		2	1
	RW7	12	1669804	1	0	1	2	2	3	2	0	1	0	2	2	0		0	0	6	1	1	1	1	1	1		4	0
	MW7	12	924774	1	2	1	1	0	0	2	0	0	0	2	2	0		0	1	5	1	1	1	0	1	1		3	0
	ET7	12	2069881	1	1	1	1	1	0	1	0	0	0	2	2	0		0	0	2	1	1	1	0	1	1		1	0
	ZM7	12	1086885	1	0	1	1	1	1	1	0	0	0	2	2	0		0	1	9	1	1	1	0	1	1		6	0
	MW7	12	924774	1	2	1	0	2	0	2	2	1	0	1	0	1		0	0	5	1	1	1	0	1	1	0	3	0
	RW7	12	1669804	1	0	1	1	1	1	1	2	1	0	2	2	0		3	1	6	1	1	1	1	1	2		4	0
	ZW7	12	972865	1	2	1	1	2	0	2	2	1	0	2	2	0		0	0	10	1	1	1	0	1	1	1	7	1
	ZM7	12	1086885	1	0	1	1	1	1	1	0	0	0	2	2	0		0	1	9	1	1	1	1	1	1	0	6	0
	RW7	12	1669804	1	1	2	1		3	2	1	1	0		2	0		3	1	6	1	1	1	1	1	1		4	0
	MW7	12	924774	1	2	2	0		0	2	0	1	0		4	0		0	0	5	1	1	1	1	1	2		3	0
	RW7	12	1669804	1	1	1	1	1	1	1	0	1	0	2	2	0		0	1	6	1	1	1	1	1	1		4	0
	ZM7	12	1086885	1	1	1	1	2	0	2	0	0	0	2	2	0		0	1	9	1	1	1	0	1	2	0	6	0
	UG7	12	412037	0	1	0	2		2	2	2	1	0		4	0		0	0	8	1	1	1	1	1	0		5	1
	ZW7	12	972865	1	2	1	2	2	0	2	0	1	0	2	2	0		0	1	10	1	1	1	0	1	1		7	1
	ZW7	12	972865	1	2	1	2	1	0	1	0	1	0	2	0	1		0	0	10	1	1	1	0	1	1		7	1
	ZW7	12	972865	1	2	1	2	2	0	1	0	1	0	1	0	1		0	1	10	1	1	1	0	1	1		7	1
	ET7	12	2069881	1	0	1	0	0	0	1	2	0	0	0	2	0		0	0	2	1	1	1	1	1	2	0	1	0
	RW7	12	1669804	1	1	1	2	2	1	1	1	1	0	2	4	0		0	1	6	1	1	1	1	1	1	1	4	0
	ET7	12	2069881	1	1	1	1	1	0	2	2	0	0	0	2	0		0	0	2	1	1	1	1	1	1		1	0
	ET7	12	2069881	1	1	1	0	1	0	0	1	0	0	2	2			0	0	2	1	1	1	0	1	2		1	0
	UG7	12	412037	0	0	1	2	2	1	2	2	1	1	0	0	1		3	1	8	1	1	1	1	1	2	0	5	1
	RW7	12	1669804	1	0	1	1	1	1	1	2	1	0	2	2	0		0	1	6	1	1	1	1	1	2		4	0
	RW7	12	1669804	1	0	1	0	0	3	2	1	0	0	1	3	0	1	0	0	6	1	1	1	1	1	2		4	0
	ET7	12	2069881	1	1	1	0	1	1	2	0	0	0	0	4	0		0	0	2	1	1	1	1	1	1		1	0
	ZW7	12	972865	1	2	1	1	2	1	1	0	1	0	2	0	1		0	1	10	1	1	1	0	1	2		7	1
	ET7	12	2069881	1	1	1	0	0	0	1	2	0	0	2	2	0		0	1	2	1	1	1	1	1	2		1	0
	ZW7	12	972865	1	2	1	1	1	0	0	0	1	0	2	2	0		0	0	10	1	1	1	0	1	1	0	7	1
	MW7	12	924774	1	0	1	2	2	1	0	2	1	0	1	0	1		0	0	5	1	1	1	0	1	2		3	0
	ZM7	12	1086885	1	0	1	1	1	1	1	1	0	0	2	0	1		0	0	9	1	1	1	0	1	2		6	0
	ET7	12	2069881	1	1	1	1	1	1	1	2	0	0	2	2	0		0	1	2	1	1	1	1	1	2		1	0
	ZM7	12	1086885	1	1	1	1	2	0	1	0	0	0	2	2	0		0	1	9	1	1	1	0	1	1	0	6	0
	ZM7	12	1086885	1	1	0	1		1	2	1	0	0		2	0		0	1	9	1	1	1	0	1	1	0	6	0
	ET7	12	2069881	1	1	1	1	1	0	1	2	0	0	0	2	0		0	1	2	1	1	1	0	1	2	0	1	0
	ET7	12	2069881	1	0	1	1	1	1	1	2	0	0	2	2	0		0	0	2	1	1	1	0	1	1	0	1	0
	MW7	12	924774	1	2	1	1	0	0	2	0	0	0	2	3	0	1	0	1	5	1	1	1	0	1	1		3	0
	ZM7	12	1086885	1	0	1	1	0	1	1	0	0	0	0	4	0		0	1	9	1	1	1	0	1	2		6	0
	ET7	12	2069881	1	1	1	0	1	0	1	2	0	0	2	2	0		0	0	2	1	1	1	0	1	1		1	0
	BU7	12	1161690	1	0	1	1	0	1	1	1	1	0	2	2	0		0	1	1	1	1	1	0	1	1		0	0
	RW7	12	1669804	1	0	1	1	1	1	1	0	0	0	2	4	0		0	1	6	1	1	1	1	1	1		4	0
	MW7	12	924774	1	0	1	1	2	0	0	1	0	0	1	3	0	1	1	1	5	1	1	1	0	1	2		3	0
	BU7	12	1161690	1	0	1	0	0	1	1	0	1	0	0	3	0	1	0	0	1	1	1	1	0	1	2		0	0
	UG7	12	412037	0	0	1	2	2	1	1	2	1	1	2	1	0		2	1	8	1	1	1	1	1	1		5	1
	MW7	12	924774	1	0	1	1	1	0	0	2	1	0	2	4	0		0	0	5	1	1	1	0	1	1		3	0
	ET7	12	2069881	1	0	1	1	1	1	2	2	0	0	1	2	0		0	1	2	1	1	1	0	1	1	0	1	0
	ET7	12	2069881	1	0	1	1	0	0	1	2	0	0	2	2	0		0	1	2	1	1	1	1	1	1		1	0
	BU7	12	1161690	1	1	1	1	0	1	1	0	0	0	2	0	1		0	1	1	1	1	1	1	1	1		0	0
	ZM7	12	1086885	1	0	1	1	0	1	1	0	1	0	2	2	0		0	1	9	1	1	1	1	1	2		6	0
	UG7	12	412037	0	0	1	2	2	0	1	2	1	1	2	4	0		0	1	8	1	1	1	1	1	1		5	1
	RW7	12	1669804	1	0	1	1	1	1	1	0	1	0	2	4	0		0	1	6	1	1	1	0	1	1		4	0
	RW7	12	1669804	1	1	1	1	1	1	1	1	1	0	2	2	0		0	1	6	1	1	1	0	1	1		4	0
	ZW7	12	972865	1	2	1	2	2	3	1	0	0	0	1	0	1		0	0	10	1	1	1	0	1	1		7	1
	ET7	12	2069881	1	1	1	1	0	0	1	1	0	0	0	2	0		0	0	2	1	1	1	1	1	1		1	0
	MW7	13	1556210	1	2	1	1	1	1	2	1	1	0	2	4	0		0	1	5	1	0	0	0	1	1		3	0
	MW7	13	1556210	1	2	1	1	1	3	2	0	0	0	2	2	0		1	1	5	1	0	0	1	1	1		3	0
	UG7	13	300364	0	0	1	1	2	1	1	2	0	0	0	2	0		2	1	8	1	0	0	1	1	1		5	1
	ZW7	13	2118334	1	2	1	1	2	0	1	0	1	0	2	2	0		0	1	10	1	0	0	1	1	1		7	1
	ZW7	13	2118334	1	1	1	2	2	0	1	2	1	0	1	0	1		0	1	10	1	0	0	1	1	1		7	1
	ZW7	13	2118334	1	1	1	1	1	1	1	0	1	0	0	4	0		0	1	10	1	0	0	1	1	1		7	1
	ZW7	13	2118334	1	2	1	2	2	0	1	2	1	1	2	4	0		0	1	10	1	0	0	1	1	1		7	1
	RW7	13	967909	1	1	1	1	1	3	2	0	1	0	2	2	0		0	0	6	1	0	0	1	1	1		4	0
	BU7	13	584597	0	0	1	1	1	1	2	2	1	0	2	2	0		1	1	1	1	0	0	1	1	2		0	0
	ZM7	13	720850	1	0	1	1	1	1	1	0	1	0	2	2	0		0	1	9	1	0	0	0	1	1		6	0
	RW7	13	967909	1	1	1	1	1	3	2	0	0	0	2	4	0		0	1	6	1	0	0	0	1	1		4	0
	MW7	13	1556210	1	2	1	1	1	1	0	2	1	0	2	3	0	1	1	1	5	1	0	0	1	1	2		3	0
	ZW7	13	2118334	1	0	1	1	1	0	1	0	0	0	2	0	1		0	0	10	1	0	0	1	1	2	0	7	1
	MW7	13	1556210	1	2	2	1		1	2	0	1	0		3	0	0	0	1	5	1	0	0	0	1	1		3	0
	ZW7	13	2118334	1	0	2	2		1	2	2	1	0		4	0		0	1	10	1	0	0	1	1	2	0	7	1
	BU7	13	584597	0	0	1	1	2	1	0	2	1	0	2	2	0		0	0	1	1	0	0	1	1	2		0	0
	UG7	13	300364	0	0	1	2	1	3	1	2	1	0	0	2	0		0	1	8	1	0	0	0	1	2		5	1
	MW7	13	1556210	1	0	1	1	2	1	2	1	1	0	2	2	0		0	1	5	1	0	0	0	1	1		3	0
	BU7	13	584597	0	0	1	2	2	3	1	2	1	1	2	2	0		3	1	1	1	0	0	1	1	1		0	0
	RW7	13	967909	1	0	1	1	2	3	2	0	1	0	2	4	0		0	1	6	1	0	0	0	1	1	0	4	0
	RW7	13	967909	1	1	1	1	1	3	2	0	1	0	2	4	0		0	1	6	1	0	0	0	1	1		4	0
	BU7	13	584597	0	0	1	2	2	1	1	2	1	0	2	3	0	1	2	1	1	1	0	0	0	1	2		0	0
	RW7	13	967909	1	1	1	1	2	1	1	2	1	0	2	4	0		0	1	6	1	0	0	1	1	1		4	0
	UG7	13	300364	0	0	1	2	2	1	2	2	1	0	2	0	1		3	0	8	1	0	0	1	1	1		5	1
	RW7	13	967909	1	1	1	1	1	1	2	0	1	0	2	2	0		0	0	6	1	0	0	1	1	1		4	0
	BU7	13	584597	0	0	1	1	1	3	1	2	1	0	2	2	0		1	0	1	1	0	0	0	1	2		0	0
	UG7	13	300364	0	0	1	2	2	3	2	2	1	0	2	0	1		3	1	8	1	0	0	1	1	2		5	1
	RW7	13	967909	1	0	1	1	1	1	2	0	1	0	0	4	0		0	0	6	1	0	0	0	1	2	1	4	0
	RW7	13	967909	1	0	1	2	0	3	1	0	1	0	2	2	0		0	1	6	1	0	0	1	1	1		4	0
	BU7	13	584597	0	0	1	2	2	0	2	2	1	1	2	4	0		0	1	1	1	0	0	1	1	1		0	0
	ZW7	13	2118334	1	2	1	2	2	0	2	0	1	0	0	2	0		0	0	10	1	0	0	1	1	1	0	7	1
	BU7	13	584597	0	0	1	1	1	0	2	2	1	0	2	0	1		0	1	1	1	0	0	1	1	1		0	0
	ZW7	13	2118334	1	2	1	2	2	0	1	0	0	0	2	0	1		2	0	10	1	0	0	0	1	0	0	7	1
	UG7	13	300364	0	0	2	1		2	2	2	1	0		2	0		0	0	8	1	0	0	1	1	1		5	1
	RW7	13	967909	1	0	1	1	1	1	1	1	1	0	2	4	0		0	1	6	1	0	0	0	1	1		4	0
	RW7	13	967909	1	0	1	1	2	3	2	0	1	0	2	4	0		0	1	6	1	0	0	1	1	1		4	0
	ZM7	13	720850	1	0	1	1	1	1	1	0	1	0	2	4	0		0	0	9	1	0	0	0	1	1		6	0
	UG7	13	300364	0	0	1	1	2	0	2	2	1	0	0	2	0		2	1	8	1	0	0	1	1	1		5	1
	KM6	13	302222	0	0	1	0	1	0	1	0	0		2	2	0		0	1	4	1	0	0	0	1	2	0	2	1
	RW7	13	967909	1	0	1	1	2	3	2	0	1	0	2	4	0		0	0	6	1	0	0	1	1	1		4	0
	ZW7	13	2118334	1	0	1	2	2	0	1	2	1	0	2	0	1		0	0	10	1	0	0	1	1	1	1	7	1
	MW7	13	1556210	1	0	1	1	0	3	2	0	0	0	2	2	0		1	1	5	1	0	0	1	1	1		3	0
	RW7	13	967909	1	0	1	1	2	3	2	0	1	0	2	4	0		0	1	6	1	0	0	0	1	1		4	0
	UG7	14	463861	0	0	1	2	1	3	2	2	1	1	2	2	0		2	1	8	0	0	0	1	0	1	0	5	1
	UG7	14	463861	0	1	1	1	1	0	2	2	1	0	0	4	0		0	0	8	0	0	0	1	0	2		5	1
	MW7	14	1084942	1	0	1	2	2	1	2	2	1	0	2	2	0		0	0	5	0	0	0	1	0	1		3	0
	RW7	14	925854	0	2	1	2	2	0	1	2	1	1	2	1	0		2	1	6	0	0	0	1	0	1		4	0
	ET7	14	1402739	0	2	1	2	2	1	1	2	1	0	2	2	0		0	1	2	0	0	0	1	0	1		1	0
	MW7	14	1084942	1	2	1	2	2	0	1	2	1	0	2	4	0		0	1	5	0	0	0	1	0	1		3	0
	RW7	14	925854	0	0	1	2	1	3	2	2	1	1	2	0	1		3	1	6	0	0	0	1	0	1		4	0
	ET7	14	1402739	0	2	1	1	1	1	2	2	1	0	2	4	0		0	1	2	0	0	0	1	0	1		1	0
	RW7	14	925854	0	0	1	2	1	3	2	2	1	0	2	2	0		3	1	6	0	0	0	1	0	1		4	0
	ZW7	14	568752	0	2	1	2	2	0	2	2	1	0	0	0	1		3	1	10	0	0	0	0	0	1		7	1
	ZM7	14	1325709	1	0	1	1	2	1	1	0	0	0	2	2	0		0	1	9	0	0	0	0	0	1		6	0
	MW7	14	1084942	1	2	2	1		1	2	0	0	0		2	0		0	1	5	0	0	0	1	0	1		3	0
	BU7	14	702648	1	0	1	1	1	1	1	2	1	0	2	2	0		0	1	1	0	0	0	0	0	2		0	0
	ET7	14	1402739	0	2	1	1	1	0	2	2	1	0	2	2	0		0	1	2	0	0	0	1	0	1		1	0
	MW7	14	1084942	1	2	0	2		1	2	2	1	0		2	0		0	1	5	0	0	0	1	0	1	0	3	0
	MW7	14	1084942	1	0	1	1	1	1	1	1	0	0	2	3	0	1	0	0	5	0	0	0	1	0	1		3	0
	UG7	14	463861	0	1	1	2	2	3	2	2	1	1	2	4	0		0	0	8	0	0	0	1	0	1		5	1
	ET7	14	1402739	0	2	1	1	1	0	1	2	1	0	2	2	0		0	0	2	0	0	0	1	0	1	0	1	0
	ZW7	14	568752	0	2	1	1	2	2	2	2	0	0	0	0	1		0	1	10	0	0	0	1	0	1	0	7	1
	MW7	14	1084942	1	2	1	1	1	3	0	1	0	0	2	4	0		0	0	5	0	0	0	1	0	1		3	0
	MW7	14	1084942	1	0	1	2	2	3	0	2	1	0	2	4	0		0	1	5	0	0	0	1	0	1		3	0
	ZM7	14	1325709	1	0	1	1	1	1	1	0	1	0	2	2	0		0	1	9	0	0	0	0	0	2		6	0
	ZW7	14	568752	0	2	1	2	2	0	2	2	1	1	2	0	1		0	1	10	0	0	0	1	0	1		7	1
	MW7	14	1084942	1	0	1	2	2	1	1	2	1	1	2	1	0		0	1	5	0	0	0	1	0	2		3	0
	MW7	14	1084942	1	2	1	1	2	0	0	1	0	0	2	4	0		0	1	5	0	0	0	1	0	1		3	0
	BU7	14	702648	1	0	1	1	1	1	1	2	1	0	2	2	0		0	1	1	0	0	0	0	0	1		0	0
	UG7	14	463861	0	0	1	2	2	0	1	2	1	1	2	5	0		3	1	8	0	0	0	1	0	1		5	1
	UG7	14	463861	0	0	1	2	2	3	2	2	1	0	2	2	0		2	1	8	0	0	0	1	0	1		5	1
	RW7	14	925854	0	0	1	2	1	0	2	2	1	1	2	1	0		2	0	6	0	0	0	1	0	2		4	0
	UG7	14	463861	0	1	1	2	2	0	2	2	1	0	2	2	0		2	0	8	0	0	0	1	0	1		5	1
	ZW7	14	568752	0	2	1	1	1	0	2	2	1	0	2	2	0		0	0	10	0	0	0	1	0	1		7	1
	UG7	14	463861	0	0	1	2	2	1	2	2	1	0	0	2	0		2	0	8	0	0	0	0	0	1		5	1
	ET7	14	1402739	0	0	1	2	2	1	1	2	1	1	2	4	0		0	1	2	0	0	0	1	0	1		1	0
	MW7	14	1084942	1	0	1	1	0	1	1	0	1	0	2	3	0	1	0	1	5	0	0	0	1	0	2		3	0
	MW7	14	1084942	1	2	1	2	1	2	2	1	1	0	2	2	0		0	1	5	0	0	0	1	0	1		3	0
	BU7	14	702648	1	0	1	0	1	1	1	0	0	0	2	0	1		0	1	1	0	0	0	1	0	1		0	0
	MW7	14	1084942	1	2	1	1	2	1	1	0	0	0	2	4	0		0	1	5	0	0	0	1	0	1	1	3	0
	RW7	14	925854	0	0	1	1	1	0	2	2	1	0	2	4	0		0	1	6	0	0	0	1	0	2		4	0
	ET7	14	1402739	0	2	1	1	1	0	1	2	0	0	2	2	0		0	1	2	0	0	0	1	0	1		1	0
	UG7	14	463861	0	0	1	2	2	1	1	2	1	1	2	4	0		2	1	8	0	0	0	1	0	1	0	5	1
	ZW7	14	568752	0	2	1	2	2	0	1	2	1	0	0	0	1		3	0	10	0	0	0	1	0	1		7	1
	MW7	14	1084942	1	0	1	2	2	1	1	2	1	0	2	4	0		0	1	5	0	0	0	1	0	1		3	0
	ET7	14	1402739	0	2	1	2	2	1	1	2	1	0	0	2	0		0	0	2	0	0	0	1	0	1		1	0
	RW7	14	925854	0	1	1	1	1	3	2	2	1	0	0	1	0		0	1	6	0	0	0	1	0	2		4	0
	MW7	14	1084942	1	2	1	1	1	1	2	0	0	0	2	2	0		0	0	5	0	0	0	1	0	2		3	0
	ZW7	14	568752	0	2	1	1	1	1	2	2	1	0	0	2	0		0	1	10	0	0	0	0	0	1		7	1
	UG7	14	463861	0	0	1	2	2	1	1	2	1	1	2	2	0		0	1	8	0	0	0	1	0	1		5	1
	BU7	14	702648	1	0	1	1	1	1	1	0	1	0	2	0	1		0	1	1	0	0	0	0	0	2		0	0
	RW7	14	925854	0	2	1	2	2	0	2	2	1	1	2	1	0		0	1	6	0	0	0	1	0	1		4	0
	MW7	14	1084942	1	2	1	1	2	3	2	1	0	0	2	2	0		0	1	5	0	0	0	1	0	1		3	0
	BU7	14	702648	1	0	1	0	0	1	1	1	1	0	2	4	0		0	1	1	0	0	0	0	0	2	0	0	0
	ZM7	14	1325709	1	0	1	1	1	1	1	0	0	0	2	2	0		0	0	9	0	0	0	0	0	1	0	6	0
	UG7	14	463861	0	0	1	1	2	2	2	2	1	0	0	0	1		2	0	8	0	0	0	1	0	2	0	5	1
	RW7	14	925854	0	0	1	2	2	0	1	2	1	0	2	4	0		0	1	6	0	0	0	1	0	1		4	0
	UG7	14	463861	0	0	1	2	2	1	1	2	1	1	2	1	0		2	1	8	0	0	0	1	0	1		5	1
	RW7	14	925854	0	2	1	1	1	3	2	2	1	1	2	0	1		3	1	6	0	0	0	1	0	1		4	0
	ZW7	14	568752	0	1	1	1	2	0	2	2	1	0	2	0	1		0	1	10	0	0	0	1	0	1		7	1
	UG7	14	463861	0	0	1	2	2	1	2	2	1	0	0	2	0		2	0	8	0	0	0	1	0	2	1	5	1
	MW7	15	16945	0	1	1	2	2	3	2	2	1	0	2	2	0		1	0	5	0	0	0	1	1	1		3	0
	BU7	15	227490	0	0	1	0	1	1	1	0	1	0	2	0	1		0	1	1	0	0	0	1	1	1		0	0
	UG7	15	1731366	0	0	1	1	1	1	1	2	1	0	0	2	0		2	0	8	0	0	0	1	1	1		5	1
	KM6	15	327031	0	0	1	2	2	0	1	2	1		1	2	0		0	1	4	0	0	0	1	1	1	0	2	1
	ET7	15	556598	0	0	1	2	2	3	2	2	0	1	0	4	0		0	1	2	0	0	0	1	1	1		1	0
	RW7	15	1287028	0	0	1	2	2	3	2	2	1	1	0	4	0		0	0	6	0	0	0	1	1	1		4	0
	UG7	15	1731366	0	1	1	2	2	1	2	2	1	0	2	2	0		2	0	8	0	0	0	1	1	1		5	1
	UG7	15	1731366	0	1	1	1	2	1	2	2	1	0	2	2	0		2	0	8	0	0	0	1	1	1	0	5	1
	RW7	15	1287028	0	0	1	2	2	0	2	2	1	1	2	1	0		0	0	6	0	0	0	1	1	2		4	0
	BU7	15	227490	0	0	1	2	2	1	1	2	1	0	2	2	0		0	1	1	0	0	0	1	1	1		0	0
	BU7	15	227490	0	0	1	0	1	1	1	2	1	0	2	2	0		0	1	1	0	0	0	1	1	1		0	0
	ZW7	15	1304330	1	1	1	1	2	0	2	1	0	0	2	2	0		0	1	10	0	0	0	0	1	0	0	7	1
	KM6	15	327031	0	0	1	1	2	0	2	0	1		0	4	0		0	1	4	0	0	0	0	1	1		2	1
	KM6	15	327031	0	0	1	1	2	0	1	1	1		1	4	0		0	1	4	0	0	0	0	1	1		2	1
	MW7	15	16945	0	0	1	2	2	1	2	2	1	1	2	4	0		0	1	5	0	0	0	1	1	1		3	0
	KM6	15	327031	0	0	2	1	1	1	2	2	1			4	0		0	1	4	0	0	0	0	1	1		2	1
	UG7	15	1731366	0	0	1	2	2	3	1	2	1	0	2	4	0		0	0	8	0	0	0	1	1	1		5	1
	KM6	15	327031	0	0	1	0	1	0	1	0	1		2	2	0		0	1	4	0	0	0	0	1	1		2	1
	ZM7	15	506078	1	0	1	1	2	2	2	2	1	0	2	3	0	1	0	1	9	0	0	0	1	1	2	0	6	0
	RW7	15	1287028	0	0	1	2	1	2	2	2	1	0	2	0	1		3	0	6	0	0	0	1	1	2	0	4	0
	ZW7	15	1304330	1	2	1	2	1	3	2	0	0	0	2	2	0		0	1	10	0	0	0	0	1	1	0	7	1
	RW7	15	1287028	0	0	1	2	2	3	0	2	1	1	0	1	0		0	1	6	0	0	0	1	1	2		4	0
	ZM7	15	506078	1	0	1	2	2	0	2	2	1	0	2	0	1		0	1	9	0	0	0	0	1	1		6	0
	UG7	15	1731366	0	0	1	1	1	1	1	2	1	0	2	0	1		2	0	8	0	0	0	1	1	1		5	1
	ZM7	15	506078	1	0	1	1	1	2	2	2	1	0	2	0	1		3	1	9	0	0	0	1	1	2		6	0
	ZW7	15	1304330	1	2	1	2	2	0	2	0	0	0	2	2	0		0	1	10	0	0	0	0	1	1		7	1
	UG7	15	1731366	0	0	1	2	2	3	1	2	1	1	0	0	1		2	0	8	0	0	0	1	1	1		5	1
	MW7	15	16945	0	1	1	1	1	0	2	1	1	0	2	2	0		1	1	5	0	0	0	1	1	1		3	0
	UG7	15	1731366	0	0	1	2	1	1	1	2	1	0	0	3	0	1	2	0	8	0	0	0	1	1	2		5	1
	RW7	15	1287028	0	1	1	1	1	0	2	2	1	0	2	2	0		0	0	6	0	0	0	1	1	2		4	0
	ZW7	15	1304330	1	2	1	2	2	0	0	0	0	0	2	4	0		2	1	10	0	0	0	0	1	1		7	1
	ZW7	15	1304330	1	1	1	1	2	0	1	0	0	0	0	4	0		2	0	10	0	0	0	0	1	2		7	1
	ZW7	15	1304330	1	1	1	2	2	1	0	1	1	0	2	2	0		2	1	10	0	0	0	1	1	2		7	1
	MW7	15	16945	0	1	2	1		1	2	2	1	0		2	0		1	1	5	0	0	0	1	1	1		3	0
	MW7	15	16945	0	0	1	2	2	1	1	2	1	1	2	4	0		0	1	5	0	0	0	1	1	1		3	0
	ZM7	15	506078	1	0	1	1	1	1	1	2	1	0	2	2	0		2	1	9	0	0	0	1	1	2		6	0
	ZW7	15	1304330	1	2	1	2	2	0	2	1	1	0	2	0	1		0	1	10	0	0	0	0	1	0		7	1
	ZW7	15	1304330	1	2	1	0	1	0	2	0	0	0	2	0	1		0	0	10	0	0	0	0	1	2		7	1
	ZW7	15	1304330	1	2	1	1	2	0	2	0	0	0	2	0	1		0	1	10	0	0	0	0	1	1		7	1
	MW7	15	16945	0	2	1	2	2	1	1	2	1	0	0	3	0	0	0	1	5	0	0	0	1	1	1		3	0
	MW7	15	16945	0	1	1	2	2	1	1	2	1	0	2	2	0		1	1	5	0	0	0	1	1	0		3	0
	UG7	15	1731366	0	1	2	2		3	2	2	1	0		0	1		0	1	8	0	0	0	1	1	1		5	1
	ZW7	15	1304330	1	2	1	2	2	1	1	0	1	0	2	4	0		2	1	10	0	0	0	0	1	1		7	1
	ZW7	15	1304330	1	1	1	2	1	0	2	0	1	0	1	0	1		0	0	10	0	0	0	0	1	1		7	1
	ZW7	15	1304330	1	2	1	1	2	0	2	0	0	0	2	0	1		2	1	10	0	0	0	0	1	0		7	1
	ZW7	15	1304330	1	2	1	2	2	0	1	2	1	1	0	0	1		2	1	10	0	0	0	1	1	1		7	1
	MW7	15	16945	0	1	1	2	2	1	1	2	1	0	2	3	0	1	0	1	5	0	0	0	1	1	1		3	0
	ZW7	15	1304330	1	2	1	2	2	0	2	0	1	0	2	0	1		0	0	10	0	0	0	0	1	1		7	1
	ZM7	15	506078	1	0	1	2	2	1	1	2	1	1	2	0	1		0	1	9	0	0	0	1	1	2		6	0
	ZW7	15	1304330	1	2	2	1		3	2	0	0	0		4	0		0	1	10	0	0	0	0	1	1		7	1
	BU7	15	227490	0	0	1	0	1	3	2	2	1	0	2	3	0	1	2	1	1	0	0	0	1	1	2		0	0
	ZW7	15	1304330	1	2	1	1	2	3	2	0	1	0	2	4	0		2	1	10	0	0	0	0	1	2		7	1
	RW7	15	1287028	0	0	1	1	0	2	2	2	1	0	0	1	0		0	1	6	0	0	0	1	1	2		4	0
	ZW7	16	948391	0	1	1	2	2	1	2	2	1	1	2	4	0		0	1	10	0	0	0	1	0	1		7	1
	UG7	16	443823	0	2	1	0	2	0	2	2	1	0	0	4	0		2	0	8	0	0	0	1	0	1	0	5	1
	BU7	16	621951	1	0	1	1	1	1	2	2	1	0	1	2	0		0	1	1	0	0	0	1	0	2		0	0
	ZM7	16	657124	0	0	1	1	2	1	1	1	1	0	2	3	0	1	2	0	9	0	0	0	1	0	2	0	6	0
	ZW7	16	948391	0	1	2	2		1	2	2	1	1		0	1		0	1	10	0	0	0	1	0	2	1	7	1
	RW7	16	866036	1	0	1	1	1	0	2	0	0	0	2	4	0		0	1	6	0	0	0	0	0	1		4	0
	MW7	16	201387	0	0	1	2	2	3	1	2	1	0	2	2	0		0	1	5	0	0	0	1	0	1	1	3	0
	MW7	16	201387	0	2	1	2	2	1	1	2	1	1	2	4	0		0	1	5	0	0	0	1	0	1		3	0
	ZM7	16	657124	0	0	2	2		3	2	2	0	0		2	0		0	1	9	0	0	0	1	0	1		6	0
	MW7	16	201387	0	2	1	2	2	1	1	2	1	1	2	0	1		0	1	5	0	0	0	1	0	1		3	0
	UG7	16	443823	0	0	1	1	2	3	2	2	1	0	0	2	0		2	0	8	0	0	0	1	0	1		5	1
	UG7	16	443823	0	0	1	0	1	0	2	2	1	0	2	2	0		2	1	8	0	0	0	1	0	1	1	5	1
	ZW7	16	948391	0	2	1	2	2	0	2	2	1	0	2	4	0		0	1	10	0	0	0	1	0	2		7	1
	ZW7	16	948391	0	2	1	2	2	0	2	2	1	0	2	0	1		0	1	10	0	0	0	1	0	1		7	1
	ZM7	16	657124	0	0	1	1	2	1	1	1	0	0	2	3	0	1	2	1	9	0	0	0	1	0	2		6	0
	MW7	16	201387	0	2	1	2	2	0	1	2	1	0	2	2	0		0	1	5	0	0	0	1	0	1		3	0
	RW7	16	866036	1	0	1	1	1	1	1	0	1	0	2	2	0		3	1	6	0	0	0	0	0	1		4	0
	UG7	16	443823	0	0	1	1	2	3	2	2	1	0	0	2	0		2	1	8	0	0	0	1	0	2		5	1
	MW7	16	201387	0	2	0	2		1	2	2	1	1		0	1		0	0	5	0	0	0	1	0	1		3	0
	ZM7	16	657124	0	0	0	1		0	2	1	0	0		2	0		0	0	9	0	0	0	1	0	0		6	0
	MW7	16	201387	0	0	1	2	2	0	1	2	1	1	2	4	0		2	0	5	0	0	0	1	0	1		3	0
	RW7	16	866036	1	0	1	1	1	1	2	0	0	0	2	4	0		0	0	6	0	0	0	0	0	2		4	0
	RW7	16	866036	1	0	1	1	1	3	0	1	1	0	2	4	0		0	0	6	0	0	0	0	0	1	1	4	0
	RW7	16	866036	1	0	1	1	1	1	2	0	1	0	2	4	0		0	1	6	0	0	0	0	0	2	1	4	0
	UG7	16	443823	0	0	1	1	2	3	2	2	1	1	2	2	0		0	1	8	0	0	0	1	0	1		5	1
	RW7	16	866036	1	0	1	0	1	3	2	0	1	0	2	2	0		3	0	6	0	0	0	0	0	1		4	0
	MW7	16	201387	0	2	1	2	2	3	2	2	1	0	2	2	0		0	1	5	0	0	0	1	0	2		3	0
	UG7	16	443823	0	1	1	2	1	3	0	2	1	0	0	0	1		2	1	8	0	0	0	1	0	2		5	1
	UG7	16	443823	0	1	1	2	2	1	2	2	1	0	2	0	1		2	0	8	0	0	0	1	0	1	0	5	1
	ZM7	16	657124	0	0	1	1	1	1	1	1	0	0	2	3	0	1	2	0	9	0	0	0	1	0	2		6	0
	UG7	16	443823	0	2	1	2	2	1	1	2	1	0	2	2	0		0	1	8	0	0	0	1	0	1		5	1
	RW7	16	866036	1	0	1	2	1	3	2	0	1	0	2	2	0		3	0	6	0	0	0	0	0	1		4	0
	MW7	16	201387	0	2	1	1	2	3	1	2	1	0	2	3	0	1	1	1	5	0	0	0	1	0	2		3	0
	BU7	16	621951	1	0	1	0	1	1	1	0	1	0	2	2	0		0	1	1	0	0	0	0	0	1		0	0
	BU7	16	621951	1	0	1	1	2	1	0	2	1	0	2	2	0		0	1	1	0	0	0	1	0	2		0	0
	MW7	16	201387	0	2	2	2		0	2	2	1	0		4	0		0	0	5	0	0	0	1	0	0	1	3	0
	ZW7	16	948391	0	0	1	2	2	1	1	2	1	1	2	0	1		0	1	10	0	0	0	1	0	2	0	7	1
	RW7	16	866036	1	0	1	1	1	0	2	1	1	0	2	2	0		3	0	6	0	0	0	0	0	2	0	4	0
	MW7	16	201387	0	0	1	2	2	1	1	2	1	0	2	2	0		0	1	5	0	0	0	1	0	1	0	3	0
	ZW7	16	948391	0	2	1	2	2	1	1	2	1	1	2	2	0		0	0	10	0	0	0	1	0	1		7	1
	UG7	16	443823	0	0	1	2	2	1	2	2	1	0	2	1	0		2	1	8	0	0	0	1	0	2	1	5	1
	ZW7	16	948391	0	2	1	2	2	0	0	2	1	0	2	4	0		0	1	10	0	0	0	1	0	0		7	1
	MW7	16	201387	0	0	1	2	2	1	1	2	1	1	2	2	0		0	1	5	0	0	0	1	0	1		3	0
	UG7	16	443823	0	0	1	2	1	1	2	2	1	0	0	4	0		2	1	8	0	0	0	1	0	1		5	1
	MW7	16	201387	0	0	1	2	2	1	1	2	1	0	2	2	0		0	1	5	0	0	0	1	0	1	0	3	0
	ZW7	16	948391	0	1	1	2	2	1	1	2	1	0	0	0	1		3	1	10	0	0	0	1	0	2		7	1
	BU7	16	621951	1	0	1	1	1	1	2	1	0	0	2	0	1		0	1	1	0	0	0	1	0	1	0	0	0
	ZM7	16	657124	0	0	1	1	2	0	1	0	0	0	2	2	0		0	0	9	0	0	0	1	0	2		6	0
	ZW7	16	948391	0	1	2	2		1	2	2	1	0		0	1		0	1	10	0	0	0	1	0	2		7	1
	ZW7	16	948391	0	2	1	2	2	1	2	2	1	1	0	4	0		0	0	10	0	0	0	1	0	1		7	1
	ZM7	16	657124	0	0	1	2	2	1	1	2	1	1	2	4	0		0	1	9	0	0	0	1	0	1	0	6	0
	ZM7	16	657124	0	0	1	1	2	1	2	0	1	0	2	0	1		2	1	9	0	0	0	1	0	1	0	6	0
	MW7	16	201387	0	0	1	2	2	1	1	2	1	1	2	1	0		1	1	5	0	0	0	1	0	1		3	0
	UG7	17	471255	0	1	2	1		3	2	2	1	0		2	0		2	1	8	1	1	0	1	1	1	0	5	1
	RW7	17	1367746	1	0	2	1		3	2	0	1	0		4	0		0	0	6	1	1	0	0	1	1	1	4	0
	UG7	17	471255	0	0	0	2		3	2	2	1	1		2	0		2	1	8	1	1	0	1	1	1	0	5	1
	ZM7	17	971192	1	0	1	1	1	1	1	0	1	0	2	0	1		0	1	9	1	1	0	0	1	1		6	0
	ZW7	17	1118763	1	2	1	1	2	1	1	0	0	0	2	4	0		0	0	10	1	1	0	0	1	1		7	1
	MW7	17	565683	1	2	1	0	0	1	1	0	0	0	2	4	0		0	1	5	1	1	0	0	1	2		3	0
	UG7	17	471255	0	1	1	2	1	1	2	2	1	0	0	0	1		2	0	8	1	1	0	1	1	2		5	1
	RW7	17	1367746	1	0	1	1	1	3	2	2	1	0	2	4	0		0	1	6	1	1	0	1	1	1		4	0
	BU7	17	1310469	1	2	1	0	1	1	1	1	1	0	2	2	0		0	1	1	1	1	0	1	1	1		0	0
	ET7	17	170374	0	0	1	1	2	3	2	2	0	0	2	1	0		0	0	2	1	1	0	0	1	1		1	0
	RW7	17	1367746	1	0	1	1	1	3	2	2	1	0	2	2	0		3	1	6	1	1	0	1	1	2	0	4	0
	RW7	17	1367746	1	0	1	1	1	1	1	0	1	0	2	2	0		3	0	6	1	1	0	1	1	1		4	0
	RW7	17	1367746	1	0	1	1	0	3	2	0	1	0	0	2	0		3	1	6	1	1	0	1	1	2		4	0
	ZM7	17	971192	1	0	1	1	1	0	1	0	0	0	2	2	0		0	1	9	1	1	0	0	1	1		6	0
	RW7	17	1367746	1	1	1	1	1	3	1	0	1	0	2	4	0		0	0	6	1	1	0	0	1	1		4	0
	RW7	17	1367746	1	0	2	2		1	2	0	1	0		2	0		3	0	6	1	1	0	1	1	1		4	0
	ET7	17	170374	0	2	1	2	2	1	1	2	1	0	0	2	0		2	0	2	1	1	0	1	1	1		1	0
	RW7	17	1367746	1	0	1	1	2	1	2	0	1	0	2	4	0		0	1	6	1	1	0	1	1	1		4	0
	ZW7	17	1118763	1	2	1	2	2	1	1	2	1	0	2	2	0		0	1	10	1	1	0	0	1	2		7	1
	UG7	17	471255	0	1	1	2	2	0	2	2	1	1	0	0	1		3	0	8	1	1	0	1	1	1		5	1
	RW7	17	1367746	1	0	0	1		3	2	1	1	0		4	0		0	1	6	1	1	0	0	1	1	0	4	0
	ZW7	17	1118763	1	2	1	2	2	1	2	0	1	0	0	4	0		0	1	10	1	1	0	1	1	1		7	1
	ZW7	17	1118763	1	2	1	2	2	1	1	2	1	1	2	0	1		0	1	10	1	1	0	0	1	1		7	1
	ET7	17	170374	0	0	1	2	2	3	2	2	1	0	2	2	0		2	0	2	1	1	0	1	1	1	0	1	0
	ZM7	17	971192	1	0	1	0	0	1	1	0	1	0	2	0	1		0	0	9	1	1	0	1	1	2		6	0
	RW7	17	1367746	1	1	2	1		3	2	0	1	0		4	0		0	0	6	1	1	0	0	1	1		4	0
	ZW7	17	1118763	1	2	1	2	2	0	2	2	0	0	0	0	1		0	0	10	1	1	0	1	1	1	0	7	1
	ZW7	17	1118763	1	1	1	2	2	1	1	0	1	0	0	1	0		0	1	10	1	1	0	1	1	1	0	7	1
	RW7	17	1367746	1	0	1	1	0	3	2	0	1	0	2	0	1		0	1	6	1	1	0	0	1	1		4	0
	ET7	17	170374	0	0	1	0	0	1	0	2	1	0	2	2	0		0	0	2	1	1	0	1	1	1		1	0
	ET7	17	170374	0	0	1	0	2	1	2	2	1	0	0	2	0		0	0	2	1	1	0	1	1	2		1	0
	RW7	17	1367746	1	0	1	1	2	3	2	2	1	0	0	4	0		0	1	6	1	1	0	0	1	1	0	4	0
	UG7	17	471255	0	2	1	2	2	1	1	2	1	0	2	1	0		0	1	8	1	1	0	1	1	2		5	1
	UG7	17	471255	0	1	1	2	1	0	2	2	0	0	0	0	1		2	0	8	1	1	0	1	1	1		5	1
	ZW7	17	1118763	1	2	1	1	1	0	2	0	0	0	2	2	0		0	1	10	1	1	0	0	1	1	0	7	1
	RW7	17	1367746	1	1	1	1	1	1	2	1	1	0	2	4	0		0	1	6	1	1	0	1	1	1		4	0
	MW7	17	565683	1	2	1	0	1	1	1	0	0	0	2	4	0		0	1	5	1	1	0	0	1	1		3	0
	MW7	17	565683	1	2	1	0	0	0	1	0	0	0	2	4	0		0	0	5	1	1	0	0	1	2	0	3	0
	UG7	17	471255	0	0	1	1	2	3	1	2	1	0	0	3	0	1	0	0	8	1	1	0	1	1	2	0	5	1
	ET7	17	170374	0	0	2	1		1	2	2	1	0		2	0		0	1	2	1	1	0	1	1	2		1	0
	ZW7	17	1118763	1	1	1	1	2	1	1	0	1	0	2	2	0		0	1	10	1	1	0	1	1	2		7	1
	ZW7	17	1118763	1	2	1	2	1	0	1	0	1	0	0	2	0		0	1	10	1	1	0	0	1	1		7	1
	ET7	17	170374	0	0	0	2		3	2	2	1	0		4	0		0	1	2	1	1	0	1	1	1		1	0
	ZW7	17	1118763	1	1	1	2	2	0	1	2	1	0	0	0	1		0	1	10	1	1	0	0	1	1		7	1
	RW7	17	1367746	1	0	1	1	1	1	1	0	1	0	2	4	0		0	1	6	1	1	0	1	1	1		4	0
	ET7	17	170374	0	0	1	1	0	0	2	2	1	0	2	2			0	1	2	1	1	0	0	1	1		1	0
	MW7	18	1227892	1	2	1	2	2	1	1	2	0	0	2	2	0		0	1	5	0	1	0	0	0	1		3	0
	UG7	18	702195	0	0	1	1	2	0	2	2	1	0	0	2	0		2	0	8	0	1	0	1	0	1	0	5	1
	MW7	18	1227892	1	2	2	1		1	2	0	1	0		0	1		0	1	5	0	1	0	0	0	0		3	0
	ET7	18	1109392	0	2	1	2	2	0	1	2	1	0	2	2	0		0	1	2	0	1	0	1	0	2	1	1	0
	ZW7	18	647883	0	1	1	2	2	1	2	2	1	1	2	4	0		2	0	10	0	1	0	1	0	2		7	1
	ZW7	18	647883	0	2	1	1	2	0	2	2	1	0	2	4	0		0	1	10	0	1	0	1	0	2		7	1
	ET7	18	1109392	0	0	1	2	2	0	1	2	1	0	2	0	1		0	0	2	0	1	0	1	0	1		1	0
	MW7	18	1227892	1	0	1	1	1	1	1	0	0	0	2	2	0		0	1	5	0	1	0	1	0	1		3	0
	MW7	18	1227892	1	0	1	1	1	1	1	0	0	0	2	4	0		0	1	5	0	1	0	1	0	1		3	0
	RW7	18	1065653	1	0	1	1	1	1	1	0	1	0	2	4	0		0	1	6	0	1	0	1	0	2		4	0
	MW7	18	1227892	1	2	1	1	1	0	0	1	0	0	2	4	0		0	1	5	0	1	0	1	0	0		3	0
	ZW7	18	647883	0	1	1	2	2	0	0	2	1	0	2	3	0	1	0	0	10	0	1	0	1	0	2		7	1
	MW7	18	1227892	1	2	1	1	1	1	2	1	0	0	2	2			0	1	5	0	1	0	1	0	2		3	0
	ZW7	18	647883	0	2	1	1	1	0	2	2	0	0	2	0	1		0	1	10	0	1	0	1	0	1	0	7	1
	ET7	18	1109392	0	2	1	2	2	0	0	2	1	1	2	1	0		2	0	2	0	1	0	1	0	1	0	1	0
	RW7	18	1065653	1	0	1	0	1	1	1	0	1	0	2	4	0		0	1	6	0	1	0	1	0	1		4	0
	BU7	18	1337970	1	0	1	1	1	1	2	2	1	0	2	0	1		0	1	1	0	1	0	0	0	1		0	0
	KM6	18	346916	0	0	1	0	0	0	2	0	1		2	4	0		0	0	4	0	1	0	1	0	1		2	1
	MW7	18	1227892	1	0	1	2	2	1	1	0	0	0	2	0	1		0	1	5	0	1	0	0	0	0		3	0
	RW7	18	1065653	1	0	2	1		0	2	0	1	0		4	0		0	0	6	0	1	0	1	0	1		4	0
	UG7	18	702195	0	0	2	2		1	2	2	1	0		0	1		2	1	8	0	1	0	1	0	1	0	5	1
	ZW7	18	647883	0	0	1	2	2	3	2	2	1	1	2	0	1		0	1	10	0	1	0	1	0	1		7	1
	UG7	18	702195	0	0	1	2	2	1	2	2	1	0	0	2	0		2	1	8	0	1	0	1	0	2		5	1
	RW7	18	1065653	1	0	1	1	1	1	2	0	0	0	2	4	0		0	0	6	0	1	0	1	0	1		4	0
	ZW7	18	647883	0	2	1	2	2	1	2	2	1	1	2	4	0		2	1	10	0	1	0	1	0	1		7	1
	ET7	18	1109392	0	2	1	1	2	0	2	2	1	0	2	1	0		0	1	2	0	1	0	1	0	1		1	0
	MW7	18	1227892	1	2	1	1	1	1	1	0	0	0	2	3	0	1	0	1	5	0	1	0	0	0	2		3	0
	BU7	18	1337970	1	0	1	0	0	1	1	2	1	0	0	2	0		0	1	1	0	1	0	1	0	2		0	0
	RW7	18	1065653	1	1	1	0	1	1	1	0	1	0	2	1	0		0	0	6	0	1	0	1	0	1	0	4	0
	ZW7	18	647883	0	1	0	2		1	2	2	1	0		0	1		3	0	10	0	1	0	0	0	1	0	7	1
	ZW7	18	647883	0	1	1	2	2	0	2	2	1	0	2	4	0		0	1	10	0	1	0	1	0	2		7	1
	ET7	18	1109392	0	0	1	2	2	0	1	2	1	1	0	2	0		2	1	2	0	1	0	1	0	1		1	0
	ZW7	18	647883	0	0	1	2	2	3	2	2	1	0	2	0	1		0	1	10	0	1	0	1	0	1		7	1
	ET7	18	1109392	0	0	1	0	0	1	2	2	1	0	0	0	1		3	1	2	0	1	0	1	0	2		1	0
	ET7	18	1109392	0	0	1	2	2	3	2	2	1	0	2	0	1		0	1	2	0	1	0	1	0	1		1	0
	ZW7	18	647883	0	2	1	2	2	0	2	2	1	0	2	0	1		0	1	10	0	1	0	0	0	1		7	1
	ET7	18	1109392	0	0	1	2	2	1	1	2	1	0	2	0	1		3	1	2	0	1	0	1	0	2		1	0
	UG7	18	702195	0	0	1	2	2	1	1	2	1	1	2	2	0		2	0	8	0	1	0	1	0	1		5	1
	ZW7	18	647883	0	2	1	2	2	0	1	2	1	0	2	4	0		0	0	10	0	1	0	1	0	2		7	1
	RW7	18	1065653	1	0	1	0	0	3	2	0	0	0	1	2	0		0	0	6	0	1	0	1	0	1		4	0
	RW7	18	1065653	1	0	1	0	1	3	2	2	1	0	2	2	0		0	1	6	0	1	0	1	0	1		4	0
	ZW7	18	647883	0	0	2	2		1	2	2	1	1		4	0		0	1	10	0	1	0	1	0	1		7	1
	ET7	18	1109392	0	2	1	1	2	1	2	2	1	0	2	5	0		3	1	2	0	1	0	1	0	1		1	0
	ZW7	18	647883	0	2	1	2	2	2	0	2	1	0	1	0	1		0	0	10	0	1	0	1	0	1		7	1
	ET7	19	418612	0	2	1	2	2	0	1	2	1	0	0	0	1		0	0	2	1	0	1	1	1	2		1	0
	RW7	19	1188965	1	0	1	1	0	3	2	0	1	0	2	4	0		0	1	6	1	0	1	1	1	1		4	0
	RW7	19	1188965	1	0	2	1		0	2	0	1	0		4	0		0	1	6	1	0	1	1	1	1		4	0
	MW7	19	817950	1	0	2	2		3	2	2	0	0		2	0		0	1	5	1	0	1	0	1	1	0	3	0
	ZM7	19	961322	1	0	1	2	2	1	1	1	1	0	2	2	0		0	0	9	1	0	1	1	1	1		6	0
	UG7	19	572365	0	1	1	1	1	2	2	2	1	0	0	2	0		2	1	8	1	0	1	0	1	1	0	5	1
	UG7	19	572365	0	0	1	1	2	1	1	2	1	0	2	2			2	1	8	1	0	1	0	1	1		5	1
	ZW7	19	701792	1	2	1	2	1	0	2	0	0	0	2	2	0		0	1	10	1	0	1	1	1	1	0	7	1
	MW7	19	817950	1	0	0	1		1	2	0	0	0		2	0		0	0	5	1	0	1	0	1	0		3	0
	RW7	19	1188965	1	0	2	1		1	2	0	0	0		4	0		0	1	6	1	0	1	1	1	1	0	4	0
	MW7	19	817950	1	0	2	1		1	2	0	1	0		2	0		0	1	5	1	0	1	0	1	1		3	0
	MW7	19	817950	1	0	1	1	1	1	1	0	0	0	0	2	0		0	1	5	1	0	1	0	1	1		3	0
	RW7	19	1188965	1	0	1	1	1	1	1	0	1	0	2	0	1		0	1	6	1	0	1	0	1	1		4	0
	MW7	19	817950	1	0	1	0	0	1	1	1	0	0	2	2	0		0	1	5	1	0	1	0	1	2		3	0
	MW7	19	817950	1	0	1	1	1	3	1	0	0	0	2	2	0		0	0	5	1	0	1	0	1	1		3	0
	MW7	19	817950	1	2	1	1	1	1	1	1	1	0	2	2	0		0	1	5	1	0	1	0	1	1		3	0
	MW7	19	817950	1	0	1	1	1	1	1	0	1	0	2	2	0		1	1	5	1	0	1	1	1	1		3	0
	MW7	19	817950	1	0	2	1		1	2	2	0	0		2	0		0	1	5	1	0	1	0	1	2		3	0
	ZW7	19	701792	1	2	2	2		3	2	0	0	0		4	0		0	1	10	1	0	1	1	1	1		7	1
	UG7	19	572365	0	2	1	1	1	0	1	2	1	0	2	2	0		2	0	8	1	0	1	0	1	1	0	5	1
	ZM7	19	961322	1	0	2	2		0	2	0	0	0		2	0		0	0	9	1	0	1	1	1	1	0	6	0
	ZM7	19	961322	1	0	0	2		0	2	1	0	0		2	0		0	0	9	1	0	1	1	1	0		6	0
	MW7	19	817950	1	0	1	1	2	1	1	2	0	0	2	2	0		0	1	5	1	0	1	1	1	1		3	0
	RW7	19	1188965	1	0	1	1	0	1	1	0	0	0	2	2	0		3	0	6	1	0	1	1	1	1		4	0
	UG7	19	572365	0	1	1	1	1	3	1	2	1	0	2	1	0		0	0	8	1	0	1	1	1	2		5	1
	RW7	19	1188965	1	0	1	0	1	1	0	2	1	0	0	2	0		0	0	6	1	0	1	1	1	2		4	0
	ZM7	19	961322	1	0	1	1	1	1	1	0	0	0	2	2	0		0	0	9	1	0	1	1	1	2		6	0
	MW7	19	817950	1	0	1	1	2	1	1	2	1	0	2	3	0	1	0	1	5	1	0	1	0	1	2		3	0
	MW7	19	817950	1	0	2	1		3	2	0	0	0		2	0		0	0	5	1	0	1	1	1	1		3	0
	RW7	19	1188965	1	0	1	1	1	1	1	1	1	0	2	0	1		0	1	6	1	0	1	1	1	2		4	0
	BU7	19	245530	0	0	1	2	2	1	1	1	1	0	2	4	0		0	1	1	1	0	1	0	1	1	0	0	0
	MW7	19	817950	1	0	1	1	1	1	1	1	1	0	2	2	0		0	1	5	1	0	1	1	1	2		3	0
	ZW7	19	701792	1	2	0	1		0	2	0	0	0		4	0		0	0	10	1	0	1	0	1	1		7	1
	ZW7	19	701792	1	2	1	1	1	0	0	0	0	0	2	2	0		0	1	10	1	0	1	1	1	1	1	7	1
	ET7	19	418612	0	0	1	1	2	0	2	2	1	0	2	2	0		0	1	2	1	0	1	1	1	1		1	0
	RW7	19	1188965	1	0	1	1	1	1	2	1	1	0	2	4	0		0	1	6	1	0	1	0	1	2		4	0
	ZW7	19	701792	1	2	1	1	2	0	0	0	1	0	0	2	0		0	0	10	1	0	1	1	1	1		7	1
	MW7	19	817950	1	0	1	1	2	1	2	0	0	0	2	3	0	0	0	1	5	1	0	1	0	1	1	1	3	0
	ZM7	19	961322	1	0	2	2		1	2	2	1	1		2	0		0	0	9	1	0	1	1	1	1		6	0
	RW7	19	1188965	1	0	1	2	2	1	1	1	0	0	2	4	0		0	0	6	1	0	1	1	1	1		4	0
	ET7	19	418612	0	0	1	2	2	1	2	2	1	0	2	0	1		3	1	2	1	0	1	1	1	2		1	0
	MW7	19	817950	1	0	1	1	2	1	1	0	0	0	0	2	0		1	1	5	1	0	1	0	1	1		3	0
	MW7	19	817950	1	1	1	1	1	1	1	0	0	0	0	2	0		1	1	5	1	0	1	0	1	1		3	0
	RW7	19	1188965	1	1	1	1	1	3	2	1	1	0	2	2	0		3	1	6	1	0	1	1	1	2		4	0
	ET7	19	418612	0	0	1	2	2	0	2	2	1	0	2	4	0		0	1	2	1	0	1	1	1	1		1	0
	MW7	19	817950	1	0	1	2	1	1	1	1	1	0	2	2	0		0	1	5	1	0	1	0	1	1		3	0
	ZM7	19	961322	1	0	2	2		1	2	0	0	0		2	0		0	0	9	1	0	1	1	1	1		6	0
	MW7	19	817950	1	2	1	1	1	1	1	0	0	0	2	2	0		0	1	5	1	0	1	0	1	1		3	0
	ZM7	19	961322	1	0	1	2	1	0	1	0	0	0	2	2	0		0	0	9	1	0	1	1	1	1		6	0
	MW7	19	817950	1	1	1	1	1	1	1	0	1	0	2	3		0	2	1	5	1	0	1	0	1	2		3	0
	BU7	19	245530	0	0	1	0	0	1	0	2	0	0	2	4	0		0	1	1	1	0	1	0	1	2	0	0	0
	UG7	19	572365	0	0	1	1	2	1	1	2	1	0	0	2	0		2	1	8	1	0	1	0	1	1		5	1
	UG7	19	572365	0	1	1	2	2	1	2	2	1	0	0	0	1		2	1	8	1	0	1	1	1	1		5	1
	UG7	19	572365	0	1	1	1	1	1	2	2	1	0	2	4	0		2	1	8	1	0	1	0	1	1		5	1
	ET7	19	418612	0	0	1	2	2	0	2	2	1	1	2	1	0		0	0	2	1	0	1	0	1	1		1	0
	KM6	19	355232	0	0	1	1	0	1	2	0	1		2	4	0		0	0	4	1	0	1	1	1	1		2	1
	ZM7	20	583265	0	0	1	1	2	0	2	2	1	0	2	0	1		3	1	9	1	0	1	1	0	1		6	0
	ZM7	20	583265	0	0	1	2	2	0	2	2	1	1	2	2	0		0	1	9	1	0	1	0	0	1		6	0
	ZW7	20	2058377	1	2	1	2	2	3	2	0	0	0	2	0	1		0	0	10	1	0	1	0	0	1		7	1
	BU7	20	1454208	1	2	2	0		1	2	0	0	0		4	0		0	1	1	1	0	1	1	0	2		0	0
	BU7	20	1454208	1	2	1	1	2	1	0	0	1	0	1	2	0		0	1	1	1	0	1	1	0	1		0	0
	BU7	20	1454208	1	0	1	1	0	1	1	2	1	0	2	1	0		0	1	1	1	0	1	1	0	1		0	0
	MW7	20	459920	1	0	2	2		3	2	0	0	0		4	0		0	1	5	1	0	1	1	0	1		3	0
	ET7	20	1688765	1	1	1	0	1	0	1	1	0	0	0	2	0		0	1	2	1	0	1	0	0	2	0	1	0
	RW7	20	770861	1	0	1	2	1	1	1	1	1	0	2	4	0		0	0	6	1	0	1	1	0	1		4	0
	MW7	20	459920	1	0	1	1	0	0	0	2	0	0	2	2	0		0	1	5	1	0	1	1	0	1		3	0
	RW7	20	770861	1	0	1	1	1	1	2	1	1	0	2	2	0		3	1	6	1	0	1	1	0	2		4	0
	ZM7	20	583265	0	0	1	2	2	2	2	2	1	0	2	0	1		0	1	9	1	0	1	1	0	1		6	0
	MW7	20	459920	1	1	1	1	1	0	2	1	1	0	2	2	0		0	1	5	1	0	1	0	0	1		3	0
	RW7	20	770861	1	0	1	2	2	1	2	0	0	0	2	4	0		0	1	6	1	0	1	1	0	1	1	4	0
	MW7	20	459920	1	2	1	1	2	1	1	2	1	0	2	2	0		0	1	5	1	0	1	1	0	1		3	0
	RW7	20	770861	1	1	1	1	2	1	1	1	1	0	2	3	0	1	0	1	6	1	0	1	1	0	2	0	4	0
	BU7	20	1454208	1	0	1	0	0	1	1	0	1	0	0	2	0		0	1	1	1	0	1	1	0	1		0	0
	MW7	20	459920	1	0	1	2	2	0	1	2	1	0	2	4	0		0	0	5	1	0	1	1	0	2		3	0
	RW7	20	770861	1	1	1	1	1	3	1	2	1	0	2	4	0		0	1	6	1	0	1	1	0	2	1	4	0
	RW7	20	770861	1	1	0	2		1	2	0	1	0		4	0		0	1	6	1	0	1	1	0	2		4	0
	ZM7	20	583265	0	0	1	2	2	1	1	2	1	1	2	2	0		0	1	9	1	0	1	1	0	1		6	0
	RW7	20	770861	1	0	1	1	1	3	1	0	1	0	2	0	1		0	0	6	1	0	1	1	0	2		4	0
	RW7	20	770861	1	0	1	1	1	3	0	0	1	0	2	4			0	1	6	1	0	1	1	0	1	1	4	0
	ZM7	20	583265	0	0	1	2	2	3	2	2	1	0	1	0	1		3	0	9	1	0	1	1	0	1	0	6	0
	RW7	20	770861	1	0	1	1	1	1	1	0	1	0	0	4	0		0	1	6	1	0	1	0	0	2		4	0
	ET7	20	1688765	1	1	1	1	1	0	0	2	0	0	2	2			0	1	2	1	0	1	1	0	1		1	0
	ZM7	20	583265	0	0	1	1	2	0	0	2	1	0	1	0	1		0	0	9	1	0	1	1	0	1	0	6	0
	RW7	20	770861	1	1	1	1	1	1	1	2	1	0	2	0	1		3	1	6	1	0	1	0	0	1		4	0
	UG7	20	872847	0	2	1	1	1	3	1	2	1	0	2	2	0		0	1	8	1	0	1	1	0	1		5	1
	ZW7	20	2058377	1	2	1	1	2	1	0	1	0	0	2	4	0		2	1	10	1	0	1	0	0	2		7	1
	RW7	20	770861	1	0	1	2	2	1	1	0	1	0	2	4	0		0	1	6	1	0	1	1	0	1		4	0
	RW7	20	770861	1	1	1	1	1	3	1	1	1	0	2	2	0		0	1	6	1	0	1	0	0	1		4	0
	MW7	20	459920	1	0	2	0		3	2	0	0	0		1	0		0	0	5	1	0	1	0	0	2		3	0
	ZM7	20	583265	0	0	1	2	2	0	2	2	1	0	2	2	0		0	1	9	1	0	1	0	0	1		6	0
	ZM7	20	583265	0	2	1	1	2	0	0	2	1	0	2	2	0		0	0	9	1	0	1	1	0	1		6	0
	UG7	20	872847	0	1	1	2	2	1	1	2	1	0	0	2	0		2	1	8	1	0	1	1	0	1	0	5	1
	ZW7	20	2058377	1	2	1	1	1	0	2	2	1	0	2	0	1		0	0	10	1	0	1	0	0	1		7	1
	MW7	20	459920	1	2	0	2		0	2	2	0	0		2	0		0	1	5	1	0	1	1	0	0		3	0
	BU7	20	1454208	1	0	1	1	0	1	1	1	1	0	0	2	0		0	1	1	1	0	1	1	0	1		0	0
	UG7	20	872847	0	2	2	1		0	2	2	1	0		3	0	1	0	0	8	1	0	1	1	0	1		5	1
	MW7	20	459920	1	2	1	1	1	0	1	0	1	0	2	3	0	1	0	1	5	1	0	1	1	0	2		3	0
	ZM7	20	583265	0	0	1	2	2	3	2	2	1	0	0	4	0		0	1	9	1	0	1	1	0	1		6	0
	MW7	20	459920	1	0	1	0	1	3	0	1	1	0	2	3	0	1	0	1	5	1	0	1	1	0	2		3	0
	UG7	20	872847	0	1	1	2	2	0	2	2	1	1	2	1	0		2	1	8	1	0	1	1	0	1		5	1
	BU7	20	1454208	1	0	1	0	0	1	1	0	1	0	2	2	0		0	1	1	1	0	1	1	0	1		0	0
	ZW7	20	2058377	1	2	1	2	2	0	0	0	1	0	0	0	1		0	0	10	1	0	1	0	0	1		7	1
	BU7	20	1454208	1	0	1	1	1	1	1	0	0	0	2	2	0		0	1	1	1	0	1	1	0	2	0	0	0
	RW7	21	418547	1	1	0	1		1	2	1	0	0		2	0		0	1	6	1	1	1	1	1	1		4	0
	MW7	21	1172673	1	2	2	1		1	2	0	0	0		2	0		0	0	5	1	1	1	1	1	1		3	0
	MW7	21	1172673	1	0	2	1		3	2	0	1	0		2	0		0	1	5	1	1	1	0	1	1		3	0
	RW7	21	418547	1	2	1	1	0	3	1	0	0	0	2	4	0		0	1	6	1	1	1	1	1	2		4	0
	BU7	21	1135578	1	0	0	1		1	2	1	0	0		4	0		0	1	1	1	1	1	0	1	2		0	0
	MW7	21	1172673	1	0	1	1	1	1	1	2	1	0	2	3	0	1	0	1	5	1	1	1	1	1	2		3	0
	MW7	21	1172673	1	2	2	1		3	2	2	1	0		2	0		0	0	5	1	1	1	1	1	2		3	0
	BU7	21	1135578	1	0	1	0	1	1	1	0	1	0	0	4	0		0	1	1	1	1	1	0	1	1		0	0
	BU7	21	1135578	1	0	1	1	1	1	1	1	1	0	2	4	0		0	1	1	1	1	1	1	1	1		0	0
	MW7	21	1172673	1	0	1	1	1	0	2	2	0	0	1	3	0	1	1	1	5	1	1	1	1	1	1		3	0
	ZW7	21	1778188	1	2	1	2	1	0	1	1	1	0	2	0	1		3	1	10	1	1	1	0	1	1		7	1
	ZM7	21	514426	1	0	1	2	1	1	1	0	1	0	0	2	0		0	1	9	1	1	1	0	1	0		6	0
	ET7	21	2004397	1	1	1	0	1	1	1	1	0	0	2	1	0		2	1	2	1	1	1	0	1	1		1	0
	UG7	21	1186668	0	0	2	2		1	2	2	1	1		2	0		2	1	8	1	1	1	0	1	1		5	1
	MW7	21	1172673	1	2	1	1	1	0	2	1	0	0	0	2	0		0	1	5	1	1	1	1	1	1		3	0
	UG7	21	1186668	0	2	1	2	1	1	2	2	1	0	2	2	0		2	1	8	1	1	1	1	1	1		5	1
	RW7	21	418547	1	0	1	1	1	3	2	0	0	0	0	2	0		2	0	6	1	1	1	0	1	1	0	4	0
	MW7	21	1172673	1	2	2	1		0	2	0	0	0		2	0		0	1	5	1	1	1	1	1	2		3	0
	MW7	21	1172673	1	2	1	1	1	0	2	0	0	0	1	4	0		0	0	5	1	1	1	1	1	1		3	0
	ZW7	21	1778188	1	2	1	1	2	1	1	0	1	0	0	2	0		0	1	10	1	1	1	0	1	1		7	1
	MW7	21	1172673	1	0	1	2	1	3	1	2	1	0	1	2	0		0	1	5	1	1	1	1	1	1		3	0
	BU7	21	1135578	1	0	1	1	1	1	1	0	1	0	2	2	0		0	1	1	1	1	1	1	1	1		0	0
	RW7	21	418547	1	0	1	1	2	1	1	0	0	0	2	4	0		0	1	6	1	1	1	1	1	1		4	0
	ZM7	21	514426	1	0	1	1	2	1	1	0	0	0	2	2	0		3	1	9	1	1	1	0	1	1		6	0
	UG7	21	1186668	0	1	1	2	2	0	2	2	1	1	2	2	0		2	1	8	1	1	1	1	1	0	0	5	1
	ZW7	21	1778188	1	2	2	1		1	2	1	0	0		2	0		0	0	10	1	1	1	1	1	1	0	7	1
	ZM7	21	514426	1	0	1	1	1	1	1	0	0	0	2	2	0		0	1	9	1	1	1	0	1	2		6	0
	RW7	21	418547	1	2	1	1	1	1	1	0	0	0	2	0	1		3	1	6	1	1	1	1	1	2	0	4	0
	BU7	21	1135578	1	0	1	0	0	1	1	0	0	0	2	1	0		0	1	1	1	1	1	0	1	2		0	0
	MW7	21	1172673	1	2	1	1	1	0	0	0	0	0	1	2	0		0	1	5	1	1	1	1	1	1		3	0
	ET7	21	2004397	1	1	1	1	1	3	1	2	0	0	2	2			0	1	2	1	1	1	1	1	2		1	0
	BU7	21	1135578	1	0	1	2	2	3	1	2	1	0	2	2	0		0	1	1	1	1	1	0	1	1		0	0
	MW7	21	1172673	1	2	1	1	2	0	2	1	0	0	1	2	0		0	1	5	1	1	1	0	1	1		3	0
	MW7	21	1172673	1	2	1	1	1	1	2	0	0	0	2	2	0		0	1	5	1	1	1	1	1	1		3	0
	MW7	21	1172673	1	2	1	1	1	1	2	0	0	0	2	2	0		0	1	5	1	1	1	1	1	1		3	0
	BU7	21	1135578	1	0	1	1	0	1	1	0	0	0	2	2	0		0	1	1	1	1	1	0	1	1	0	0	0
	BU7	21	1135578	1	0	1	1	1	1	1	1	0	0	2	4	0		0	1	1	1	1	1	0	1	1		0	0
	MW7	21	1172673	1	2	1	1	0	1	2	2	1	0	2	3	0	1	0	0	5	1	1	1	0	1	2		3	0
	ET7	21	2004397	1	1	1	0	0	0	0	2	0	0	1	1			0	0	2	1	1	1	0	1	1		1	0
	UG7	21	1186668	0	0	1	2	2	1	1	2	1	1	0	1	0		2	1	8	1	1	1	1	1	1		5	1
	ZM7	21	514426	1	0	1	2	2	1	1	0	0	0	2	2	0		0	1	9	1	1	1	0	1	1		6	0
	BU7	21	1135578	1	0	1	0	1	1	1	1	0	0	2	2	0		0	1	1	1	1	1	0	1	1		0	0
	ZW7	21	1778188	1	2	1	2	2	1	2	0	1	0	2	0	1		0	1	10	1	1	1	0	1	1		7	1
	BU7	21	1135578	1	0	1	0	0	1	1	0	1	0	2	2	0		0	1	1	1	1	1	1	1	2		0	0
	ZM7	21	514426	1	0	1	1	1	1	1	0	1	0	2	2	0		0	1	9	1	1	1	0	1	1		6	0
	RW7	21	418547	1	1	1	1	1	1	1	0	1	0	2	4	0		0	1	6	1	1	1	1	1	2	0	4	0
	UG7	21	1186668	0	2	2	1		2	2	2	1	0		4	0		0	1	8	1	1	1	0	1	1		5	1
	ET7	21	2004397	1	1	1	0	0	3	1	0	1	0	2	2	0		3	0	2	1	1	1	0	1	1	0	1	0
	UG7	21	1186668	0	1	1	2	1	3	2	2	1	0	2	2	0		2	0	8	1	1	1	1	1	1		5	1
	UG7	22	917605	0	0	1	1	2	0	1	2	1	0	0	0	1		3	1	8	0	0	1	1	1	1		5	1
	KM6	22	525705	1	0	1	1	1	1	1	0	1		0	2	0		0	0	4	0	0	1	1	1	1		2	1
	ZW7	22	643759	1	2	1	1	2	0	0	0	1	0	2	0	1		0	0	10	0	0	1	0	1	2		7	1
	MW7	22	938361	1	0	1	1	1	1	1	1	0	0	2	2	0		0	1	5	0	0	1	0	1	1		3	0
	ZW7	22	643759	1	2	1	2	2	0	1	0	1	0	2	0	1		0	0	10	0	0	1	0	1	0		7	1
	ZM7	22	417234	0	0	0	0		0	2	0	1	0		2	0		0	0	9	0	0	1	1	1	0		6	0
	ZW7	22	643759	1	2	1	2	2	0	0	0	0	0	1	0	1		0	0	10	0	0	1	0	1	1		7	1
	MW7	22	938361	1	0	1	1	1	1	2	2	1	0	0	4	0		0	1	5	0	0	1	0	1	2		3	0
	RW7	22	705003	1	0	1	2	1	1	1	1	1	0	2	4	0		0	0	6	0	0	1	0	1	1		4	0
	ZW7	22	643759	1	2	1	2	2	0	1	1	1	0	0	4	0		0	0	10	0	0	1	0	1	2		7	1
	ZW7	22	643759	1	2	1	1	2	0	0	2	1	0	0	4	0		0	0	10	0	0	1	0	1	2		7	1
	BU7	22	1124767	0	0	1	2	2	1	1	2	1	0	2	3	0	1	0	0	1	0	0	1	1	1	2		0	0
	MW7	22	938361	1	2	1	1	0	1	1	2	1	0	2	2	0		0	1	5	0	0	1	0	1	2		3	0
	ZW7	22	643759	1	2	1	2	2	0	0	0	0	0	0	4	0		0	0	10	0	0	1	0	1	2		7	1
	ZM7	22	417234	0	0	1	1	2	1	2	2	1	0	0	4	0		0	1	9	0	0	1	1	1	1		6	0
	BU7	22	1124767	0	0	1	1	0	1	2	2	1	0	2	2	0		3	1	1	0	0	1	1	1	1		0	0
	BU7	22	1124767	0	0	1	2	2	0	1	2	1	0	2	3	0	1	2	0	1	0	0	1	1	1	1		0	0
	MW7	22	938361	1	2	2	1		3	2	0	0	0		2	0		0	1	5	0	0	1	1	1	1		3	0
	UG7	22	917605	0	0	1	2	1	1	2	2	1	0	0	0	1		2	1	8	0	0	1	1	1	1		5	1
	UG7	22	917605	0	0	1	2	1	0	2	2	1	0	2	2	0		0	1	8	0	0	1	1	1	1		5	1
	MW7	22	938361	1	2	1	1	1	1	2	2	1	0	2	2	0		0	1	5	0	0	1	1	1	1		3	0
	ZW7	22	643759	1	1	1	2	2	0	0	1	0	0	1	0	1		0	0	10	0	0	1	0	1	2	0	7	1
	KM6	22	525705	1	0	1	1	1	2	1	0	1		1	2	0		0	0	4	0	0	1	0	1	1		2	1
	BU7	22	1124767	0	0	1	2	2	0	0	2	1	1	2	4	0		3	0	1	0	0	1	1	1	1		0	0
	MW7	22	938361	1	0	1	1	1	1	1	2	1	0	2	2	0		0	1	5	0	0	1	1	1	2		3	0
	RW7	22	705003	1	0	1	1	1	0	0	0	0	0	2	1	0		0	0	6	0	0	1	1	1	2		4	0
	MW7	22	938361	1	2	2	2		1	2	2	0	0		2	0		0	1	5	0	0	1	0	1	1		3	0
	UG7	22	917605	0	0	1	2	2	0	2	2	1	1	0	0	1		2	1	8	0	0	1	1	1	1	1	5	1
	ZM7	22	417234	0	0	1	1	2	0	2	1	0	0	2	2	0		0	0	9	0	0	1	1	1	0	0	6	0
	BU7	22	1124767	0	0	1	2	1	1	2	2	1	0	2	4	0		2	1	1	0	0	1	1	1	1		0	0
	ZM7	22	417234	0	0	1	1	2	1	2	1	1	1	1	4	0		0	1	9	0	0	1	1	1	2		6	0
	MW7	22	938361	1	0	1	1	1	1	1	1	1	0	2	2	0		0	1	5	0	0	1	1	1	1		3	0
	UG7	22	917605	0	2	1	1	1	0	2	2	1	0	2	2	0		0	1	8	0	0	1	1	1	1		5	1
	RW7	22	705003	1	0	1	1	1	1	1	0	0	0	2	4	0		0	1	6	0	0	1	1	1	1		4	0
	UG7	22	917605	0	1	1	2	2	0	1	2	1	0	0	2	0		2	1	8	0	0	1	1	1	1		5	1
	BU7	22	1124767	0	0	1	1	1	1	2	2	1	0	0	2	0		2	1	1	0	0	1	1	1	1		0	0
	MW7	22	938361	1	0	1	2	1	1	2	2	1	0	2	4	0		0	1	5	0	0	1	0	1	1		3	0
	ZM7	22	417234	0	0	1	1	1	1	2	2	1	1	2	4	0		0	0	9	0	0	1	1	1	1		6	0
	BU7	22	1124767	0	0	1	2	2	2	1	2	1	1	0	2	0		0	1	1	0	0	1	1	1	1		0	0
	ZW7	22	643759	1	2	1	2	2	0	1	0	1	0	1	2	0		0	0	10	0	0	1	1	1	2		7	1
	ZW7	22	643759	1	0	2	2		0	2	0	0	0		4	0		0	0	10	0	0	1	0	1	2		7	1
	UG7	22	917605	0	0	1	1	2	0	2	2	1	0	2	2	0		0	1	8	0	0	1	1	1	1		5	1
	MW7	22	938361	1	0	1	1	2	0	2	0	1	0	2	4			0	1	5	0	0	1	0	1	0		3	0
	ZW7	22	643759	1	2	2	2		0	2	2	0	0		2	0		0	1	10	0	0	1	0	1	1		7	1
	UG7	22	917605	0	1	1	1	2	0	2	2	1	0	2	2	0		2	1	8	0	0	1	1	1	1	0	5	1
	ZM7	22	417234	0	0	1	1	2	0	2	1	0	0	2	2	0		0	1	9	0	0	1	0	1	1		6	0
	ZW7	22	643759	1	2	1	2	1	0	2	0	1	0	0	4	0		0	0	10	0	0	1	0	1	1		7	1
	MW7	22	938361	1	2	1	1	2	1	1	1	1	0	2	4	0		0	1	5	0	0	1	1	1	2		3	0
	ZW7	22	643759	1	2	1	1	2	2	2	0	0	0	0	0	1		0	0	10	0	0	1	1	1	1		7	1
	ZM7	22	417234	0	0	2	1		3	2	1	0	0		2	0		0	1	9	0	0	1	1	1	2		6	0
	RW7	22	705003	1	0	1	1	1	0	0	0	0	0	2	2	0		0	1	6	0	0	1	1	1	2		4	0
	RW7	22	705003	1	0	1	1	1	1	1	0	1	0	2	0	1		3	0	6	0	0	1	1	1	2		4	0
	MW7	22	938361	1	0	2	0		1	2	2	0	0		3	0	1	0	1	5	0	0	1	0	1	2		3	0
	MW7	22	938361	1	0	1	1	1	0	2	2	0	0	0	2	0		0	1	5	0	0	1	0	1	0		3	0
	UG7	22	917605	0	0	1	1	2	0	2	2	1	0	2	2	0		2	1	8	0	0	1	1	1	0	0	5	1
	UG7	22	917605	0	1	1	1	1	1	2	2	1	1	2	0	1		2	0	8	0	0	1	1	1	1		5	1
	ZW7	22	643759	1	2	1	2	1	0	0	0	0	0	1	2	0		0	0	10	0	0	1	0	1	1		7	1
	BU7	22	1124767	0	0	1	1	1	1	1	2	0	0	2	0	1		1	1	1	0	0	1	1	1	1	0	0	0
	MW7	23	693387	1	2	1	1	2	1	1	1	0	0	1	4	0		0	0	5	1	1	1	0	1	2		3	0
	BU7	23	398563	0	0	0	0		3	2	2	1	0		4	0		0	1	1	1	1	1	1	1	1		0	0
	UG7	23	833593	0	1	2	2		3	2	2	1	1		1	0		0	1	8	1	1	1	1	1	1		5	1
	ET7	23	2354972	1	1	1	0	1	1	1	2	0	0	2	1	0		0	0	2	1	1	1	0	1	2	0	1	0
	ET7	23	2354972	1	1	1	0	1	1	1	2	1	0	2	2	0		0	0	2	1	1	1	1	1	1		1	0
	MW7	23	693387	1	1	2	1		0	2	0	1	0		3	0	1	1	0	5	1	1	1	1	1	2		3	0
	MW7	23	693387	1	2	1	1	0	0	0	1	0	0	0	4	0		1	0	5	1	1	1	0	1	0		3	0
	RW7	23	1129469	1	0	1	1	1	0	0	2	1	0	2	0	1		0	1	6	1	1	1	1	1	2		4	0
	RW7	23	1129469	1	1	1	1	2	1	2	2	1	0	2	4	0		0	1	6	1	1	1	0	1	2		4	0
	ZW7	23	1204269	1	2	1	1	2	0	2	0	0	0	2	4	0		0	0	10	1	1	1	1	1	1		7	1
	MW7	23	693387	1	2	1	1	1	3	2	2	0	0	2	2	0		1	0	5	1	1	1	1	1	1		3	0
	RW7	23	1129469	1	0	1	0	1	1	1	0	1	0	2	0	1		0	1	6	1	1	1	0	1	2		4	0
	MW7	23	693387	1	0	1	2	1	1	1	1	0	0	0	4	0		2	0	5	1	1	1	0	1	1		3	0
	RW7	23	1129469	1	0	0	1		3	2	0	1	0		4	0		0	1	6	1	1	1	1	1	1		4	0
	ET7	23	2354972	1	1	1	1	1	1	1	2	1	0	2	1	0		0	0	2	1	1	1	1	1	0		1	0
	ZW7	23	1204269	1	2	1	2	2	1	1	0	1	1	1	4	0		0	1	10	1	1	1	0	1	1		7	1
	ZW7	23	1204269	1	2	1	2	2	0	2	2	1	0	2	0	1		0	1	10	1	1	1	0	1	2		7	1
	RW7	23	1129469	1	0	0	0		3	2	0	0	0		0	1		0	1	6	1	1	1	0	1	2		4	0
	RW7	23	1129469	1	0	1	2	1	0	2	0	1	0	2	2	0		0	1	6	1	1	1	1	1	1		4	0
	RW7	23	1129469	1	0	1	0	0	0	2	0	1	0	2	4	0		0	1	6	1	1	1	1	1	2		4	0
	MW7	23	693387	1	2	1	1	1	1	2	0	0	0	2	2	0		1	0	5	1	1	1	0	1	1		3	0
	KM6	23	448045	1	0	1	1	0	1	2	0	1		2	3	0	1	0	0	4	1	1	1	0	1	2		2	1
	ZW7	23	1204269	1	2	1	1	2	1	1	0	1	0	1	2	0		0	1	10	1	1	1	0	1	2		7	1
	ZM7	23	515700	1	0	1	0	0	0	1	0	0	0	2	3	0	1	0	1	9	1	1	1	0	1	2		6	0
	ZM7	23	515700	1	0	2	0		0	2	0	0	0		4	0		0	1	9	1	1	1	0	1	2		6	0
	MW7	23	693387	1	0	0	2		0	2	2	0	0		4	0		1	0	5	1	1	1	0	1	0		3	0
	RW7	23	1129469	1	0	1	1	1	1	2	2	0	0	2	4	0		0	1	6	1	1	1	0	1	1		4	0
	ZW7	23	1204269	1	2	1	2	2	1	1	0	0	1	2	0	1		0	1	10	1	1	1	0	1	1		7	1
	BU7	23	398563	0	0	1	2	1	0	2	2	1	0	2	2	0		0	1	1	1	1	1	0	1	1	0	0	0
	MW7	23	693387	1	2	2	1		0	2	1	0	0		4	0		1	0	5	1	1	1	0	1	1		3	0
	ZW7	23	1204269	1	2	1	2	2	0	2	0	1	1	2	0	1		0	1	10	1	1	1	0	1	1		7	1
	ET7	23	2354972	1	1	1	0	1	0	1	1	1	0	2	1	0		0	0	2	1	1	1	0	1	1	1	1	0
	BU7	23	398563	0	1	1	0	0	1	1	2	0	0	2	1	0		0	1	1	1	1	1	1	1	2	0	0	0
	ZW7	23	1204269	1	2	1	2	2	1	1	1	1	0	2	0	1		0	1	10	1	1	1	0	1	1	0	7	1
	ZW7	23	1204269	1	1	1	2	2	0	1	1	1	1	2	2	0		0	1	10	1	1	1	1	1	2		7	1
	MW7	23	693387	1	0	1	2	2	1	0	2	0	0	0	4	0		1	0	5	1	1	1	0	1	1		3	0
	RW7	23	1129469	1	0	1	0	1	0	0	0	1	0	2	2	0		0	1	6	1	1	1	1	1	2		4	0
	MW7	23	693387	1	2	1	1	1	1	2	0	0	0	2	4	0		1	0	5	1	1	1	0	1	1		3	0
	RW7	23	1129469	1	0	0	1		3	2	0	1	0		4	0		0	0	6	1	1	1	1	1	1		4	0
	RW7	23	1129469	1	0	1	1	1	0	0	1	1	0	2	4	0		0	1	6	1	1	1	1	1	1		4	0
	ZM7	23	515700	1	0	1	0	1	0	1	0	0	0	2	2	0		0	1	9	1	1	1	0	1	1		6	0
	ZW7	23	1204269	1	2	1	1	2	0	1	0	0	0	2	4	0		0	1	10	1	1	1	0	1	2		7	1
	RW7	23	1129469	1	0	2	2		1	2	2	1	0		4	0		0	0	6	1	1	1	0	1	2		4	0
	UG7	23	833593	0	1	1	1	2	0	1	2	1	0	0	2			2	0	8	1	1	1	1	1	1	0	5	1
	RW7	23	1129469	1	0	1	1	1	3	2	0	1	0	2	4	0		0	1	6	1	1	1	1	1	1		4	0
	MW7	23	693387	1	2	1	1	0	1	1	0	0	0	0	4	0		2	0	5	1	1	1	0	1	1		3	0
	BU7	23	398563	0	0	1	0	0	1	1	2	0	0	2	2	0		0	1	1	1	1	1	1	1	2		0	0
	ET7	23	2354972	1	1	1	0	1	3	1	0	0	0	2	1	0		0	0	2	1	1	1	0	1	1		1	0
	MW7	24	313838	1	2	1	0	1	0	0	0	0	0	2	2	0		0	0	5	1	1	1	0	0	1		3	0
	ET7	24	2209779	1	0	1	0	0	1	1	2	1	0	2	4	0		0	0	2	1	1	1	1	0	1	0	1	0
	ZW7	24	328504	0	2	1	1	2	1	2	2	1	0	2	0	1		0	1	10	1	1	1	1	0	2		7	1
	ZW7	24	328504	0	2	1	1	2	0	2	2	1	0	2	2	0		0	0	10	1	1	1	0	0	2		7	1
	ZM7	24	760886	1	0	1	1	1	1	2	0	1	0	2	2	0		0	0	9	1	1	1	0	0	2		6	0
	MW7	24	313838	1	2	1	1	2	1	1	0	0	0	2	2	0		0	0	5	1	1	1	0	0	0		3	0
	RW7	24	1007228	1	0	1	1	1	3	2	0	1	0	2	2	0		0	1	6	1	1	1	1	0	1		4	0
	ET7	24	2209779	1	0	1	0	0	1	1	0	1	0	2	2	0		0	0	2	1	1	1	1	0	2		1	0
	UG7	24	746662	0	0	0	2		1	2	2	1	0		2	0		2	1	8	1	1	1	1	0	2	0	5	1
	RW7	24	1007228	1	0	1	1	2	1	1	0	1	0	2	2	0		3	1	6	1	1	1	1	0	1		4	0
	UG7	24	746662	0	0	0	2		0	2	2	1	1		5	0		3	0	8	1	1	1	1	0	1		5	1
	RW7	24	1007228	1	0	0	1		0	2	0	1	0		4	0		0	1	6	1	1	1	1	0	1		4	0
	ZW7	24	328504	0	2	1	2	2	1	1	2	1	1	0	0	1		0	1	10	1	1	1	1	0	1		7	1
	ZM7	24	760886	1	0	1	1	1	3	2	0	1	0	2	2	0		0	1	9	1	1	1	1	0	2		6	0
	ZW7	24	328504	0	2	1	2	2	3	2	2	0	0	2	4	0		0	1	10	1	1	1	1	0	1		7	1
	ET7	24	2209779	1	0	2	1		1	2	1	0	0		2	0		2	1	2	1	1	1	0	0	0		1	0
	ZM7	24	760886	1	0	2	1		3	2	0	1	0		4	0		0	1	9	1	1	1	1	0	1		6	0
	ZM7	24	760886	1	0	2	2		1	2	1	0	0		2	0		0	1	9	1	1	1	1	0	1		6	0
	ET7	24	2209779	1	0	1	2	2	1	2	1	0	0	2	2	0		2	0	2	1	1	1	1	0	1	0	1	0
	ZW7	24	328504	0	2	1	2	2	3	2	2	1	1	2	0	1		3	1	10	1	1	1	1	0	2		7	1
	RW7	24	1007228	1	0	1	1	1	0	2	1	1	0	2	4	0		0	1	6	1	1	1	1	0	1		4	0
	ET7	24	2209779	1	0	1	1	1	1	1	1	1	0	2	2	0		2	0	2	1	1	1	1	0	0	0	1	0
	ZM7	24	760886	1	0	1	1	2	1	1	0	0	0	2	2	0		0	1	9	1	1	1	1	0	1		6	0
	ZW7	24	328504	0	0	1	2	2	1	1	2	1	1	2	4	0		0	0	10	1	1	1	1	0	1		7	1
	ZW7	24	328504	0	2	1	2	2	1	1	2	1	0	2	0	1		0	1	10	1	1	1	1	0	2		7	1
	ET7	24	2209779	1	0	1	2	2	1	1	1	1	0	0	2	0		0	1	2	1	1	1	1	0	1		1	0
	MW7	24	313838	1	0	1	1	2	1	1	2	1	0	2	4	0		0	1	5	1	1	1	0	0	1		3	0
	ZW7	24	328504	0	2	1	1	1	1	2	2	1	0	0	2	0		0	1	10	1	1	1	1	0	1		7	1
	MW7	24	313838	1	0	1	1	2	1	2	0	0	0	2	4	0		0	1	5	1	1	1	1	0	1		3	0
	RW7	24	1007228	1	0	1	1	1	0	2	0	1	0	2	2	0		0	1	6	1	1	1	0	0	1	0	4	0
	ZW7	24	328504	0	2	1	1	1	3	2	2	1	0	0	2	0		0	0	10	1	1	1	1	0	2		7	1
	ET7	24	2209779	1	0	1	0	0	0	1	0	0	0	2	2	0		0	1	2	1	1	1	0	0	2	0	1	0
	MW7	24	313838	1	2	1	1	1	1	1	0	0	0	2	2	0		0	0	5	1	1	1	0	0	1		3	0
	ZW7	24	328504	0	2	1	1	2	1	2	2	1	0	1	2	0		0	0	10	1	1	1	1	0	2	1	7	1
	ZM7	24	760886	1	0	1	1	2	0	2	0	0	0	2	4	0		0	1	9	1	1	1	0	0	1		6	0
	RW7	24	1007228	1	0	1	2	2	3	2	2	1	0	2	1	0		0	1	6	1	1	1	1	0	1		4	0
	ZM7	24	760886	1	0	0	2		0	2	1	1	0		2	0		0	1	9	1	1	1	0	0	1		6	0
	RW7	24	1007228	1	0	1	0	1	3	2	0	0	0	2	4	0		0	1	6	1	1	1	1	0	1		4	0
	ZM7	24	760886	1	0	1	0	1	0	2	1	0	0	2	4	0		0	1	9	1	1	1	1	0	1		6	0
	MW7	24	313838	1	2	1	1	1	1	0	0	0	0	2	2	0		0	0	5	1	1	1	0	0	1		3	0
	MW7	24	313838	1	0	1	0	1	3	0	0	1	0	2	4	0		0	0	5	1	1	1	1	0	1	0	3	0
	ET7	24	2209779	1	0	1	0	0	0	2	1	1	0	0	3	0	1	0	1	2	1	1	1	1	0	2	0	1	0
	MW7	24	313838	1	0	1	1	1	1	1	2	1	0	2	2	0		0	1	5	1	1	1	1	0	2		3	0
	ZW7	24	328504	0	2	1	2	2	1	2	2	0	0	2	0	1		0	1	10	1	1	1	1	0	1	0	7	1
	KM6	24	209110	1	0	1	0	1	1	2	0	1		2	4	0		0	1	4	1	1	1	0	0	1	1	2	1
	ZW7	24	328504	0	2	0	2		1	2	2	1	1		2	0		0	0	10	1	1	1	1	0	1		7	1
	ZW7	24	328504	0	2	2	2		3	2	2	1	1		4	0		0	0	10	1	1	1	1	0	1		7	1
	MW7	24	313838	1	2	1	0	1	3	2	0	0	0	2	4	0		0	1	5	1	1	1	1	0	1		3	0
	BU7	24	612912	1	0	1	0	0	1	1	0	0	0	2	4	0		0	1	1	1	1	1	1	0	1		0	0
	RW7	24	1007228	1	0	1	0	0	1	1	1	1	0	2	3	0	1	0	0	6	1	1	1	1	0	2		4	0
	MW7	24	313838	1	0	1	1	2	0	0	2	0	0	2	4	0		0	0	5	1	1	1	0	0	1		3	0
	ZW7	24	328504	0	2	1	2	2	3	2	2	1	1	2	0	1		0	0	10	1	1	1	1	0	2		7	1
	RW7	24	1007228	1	0	1	1	1	3	2	1	1	0	2	4	0		0	1	6	1	1	1	1	0	1	0	4	0
	RW7	24	1007228	1	0	1	1	1	3	2	1	1	0	2	4	0		0	0	6	1	1	1	1	0	1	0	4	0
	ET7	24	2209779	1	0	1	0	0	1	1	2	1	0	0	2	0		0	1	2	1	1	1	0	0	2		1	0
	MW7	24	313838	1	2	1	0	1	0	2	1	0	0	1	2	0		0	0	5	1	1	1	0	0	2		3	0
	UG7	24	746662	0	0	0	1		2	2	2	1	0		2	0		0	0	8	1	1	1	1	0	0	0	5	1
	RW7	24	1007228	1	0	1	1	1	1	1	0	1	0	2	2	0		0	1	6	1	1	1	1	0	2		4	0
	MW7	24	313838	1	2	1	0	1	1	1	0	0	0	2	2	0		0	0	5	1	1	1	0	0	1		3	0
	MW7	24	313838	1	2	1	1	1	3	2	2	0	0	2	2	0		0	0	5	1	1	1	1	0	1		3	0
	ZM7	25	1295902	1	0	0	1		3	2	0	0	0		0	1		3	0	9	0	0	0	1	0	1		6	0
	MW7	25	1984524	1	2	1	1	1	3	2	0	1	0	1	2	0		0	1	5	0	0	0	1	0	1		3	0
	ET7	25	111757	0	2	2	1		1	2	2	1	0		4	0		0	1	2	0	0	0	0	0	1	0	1	0
	MW7	25	1984524	1	2	1	1	1	1	2	2	0	0	2	2	0		0	1	5	0	0	0	1	0	1		3	0
	UG7	25	788685	0	1	0	2		3	2	2	1	0		0	1		2	1	8	0	0	0	1	0	1	0	5	1
	ZM7	25	1295902	1	0	1	1	0	1	1	1	0	0	0	3	0	0	2	1	9	0	0	0	0	0	2		6	0
	UG7	25	788685	0	0	2	2		3	2	2	1	0		0	1		2	0	8	0	0	0	1	0	1		5	1
	ZM7	25	1295902	1	0	1	1	0	3	1	0	1	0	2	2	0		0	1	9	0	0	0	0	0	1		6	0
	UG7	25	788685	0	1	1	2	2	1	1	2	1	1	2	2	0		2	0	8	0	0	0	1	0	1		5	1
	ZW7	25	1344243	0	2	2	1		1	2	2	1	0		4	0		0	0	10	0	0	0	1	0	1		7	1
	ZM7	25	1295902	1	0	1	1	2	1	1	0	1	0	2	3	0	1	0	1	9	0	0	0	0	0	2		6	0
	MW7	25	1984524	1	2	1	1	1	1	2	2	1	0	2	3	0	1	1	1	5	0	0	0	1	0	2		3	0
	RW7	25	754383	1	1	2	0		3	2	1	1	0		3	0	1	0	1	6	0	0	0	0	0	2		4	0
	BU7	25	1186837	1	0	1	1	2	1	2	0	0	0	1	4	0		0	1	1	0	0	0	1	0	1	0	0	0
	ZW7	25	1344243	0	1	1	2	2	3	1	2	1	1	2	0	1		3	1	10	0	0	0	1	0	2		7	1
	ZW7	25	1344243	0	1	1	2	2	1	2	2	1	0	2	0	1		0	1	10	0	0	0	1	0	1		7	1
	UG7	25	788685	0	0	1	2	2	0	2	2	1	0	2	2	0		2	0	8	0	0	0	1	0	1		5	1
	ZW7	25	1344243	0	2	1	2	2	1	2	2	1	1	2	4	0		2	1	10	0	0	0	1	0	1		7	1
	UG7	25	788685	0	1	2	1		0	2	2	1	0		2	0		2	1	8	0	0	0	1	0	1		5	1
	ZM7	25	1295902	1	0	1	2	1	0	1	0	1	0	1	2	0		0	1	9	0	0	0	0	0	1		6	0
	MW7	25	1984524	1	2	2	1		3	2	1	1	0		2	0		0	1	5	0	0	0	1	0	2		3	0
	ZW7	25	1344243	0	2	1	2	2	0	2	2	1	1	2	4	0		0	1	10	0	0	0	1	0	1		7	1
	BU7	25	1186837	1	1	1	1	1	3	2	0	0	0	2	4	0		0	1	1	0	0	0	1	0	1		0	0
	MW7	25	1984524	1	0	1	1	1	3	1	2	1	0	2	3	0	1	1	1	5	0	0	0	1	0	2		3	0
	ZM7	25	1295902	1	0	1	1	0	1	2	0	1	0	1	2	0		0	1	9	0	0	0	0	0	1		6	0
	ZW7	25	1344243	0	2	1	2	2	1	1	2	1	1	0	0	1		0	1	10	0	0	0	1	0	1		7	1
	MW7	25	1984524	1	2	1	1	1	1	1	2	1	0	2	2	0		0	1	5	0	0	0	1	0	1		3	0
	ZM7	25	1295902	1	0	2	1		1	2	0	0	0		2	0		0	1	9	0	0	0	1	0	1		6	0
	MW7	25	1984524	1	2	1	1	2	0	2	2	0	0	1	4	0		0	1	5	0	0	0	1	0	1		3	0
	ZM7	25	1295902	1	0	1	1	2	0	1	1	0	0	0	3	0	1	0	0	9	0	0	0	0	0	2		6	0
	ZW7	25	1344243	0	2	1	2	2	1	2	2	1	1	2	0	1		3	1	10	0	0	0	1	0	1	1	7	1
	ZW7	25	1344243	0	2	1	2	2	0	2	2	1	0	2	0	1		3	0	10	0	0	0	1	0	1		7	1
	ZW7	25	1344243	0	1	1	2	2	0	2	2	1	0	2	0	1		3	1	10	0	0	0	1	0	1	0	7	1
	UG7	25	788685	0	1	1	1	1	0	2	2	1	1	2	1	0		2	1	8	0	0	0	1	0	2		5	1
	ET7	25	111757	0	2	1	1	2	0	1	2	1	0	0	4	0		0	0	2	0	0	0	0	0	1		1	0
	ZW7	25	1344243	0	2	1	2	2	1	0	2	1	0	2	0	1		0	0	10	0	0	0	1	0	2		7	1
	ZW7	25	1344243	0	2	1	2	2	3	2	2	1	1	0	0	1		2	1	10	0	0	0	1	0	1		7	1
	ZM7	25	1295902	1	0	1	1	1	3	1	0	1	0	0	2	0		0	1	9	0	0	0	0	0	1		6	0
	BU7	25	1186837	1	0	1	0	0	1	1	2	1	0	2	2	0		0	1	1	0	0	0	1	0	2		0	0
	ZM7	25	1295902	1	0	1	1	1	1	2	0	0	0	1	3	0	0	0	0	9	0	0	0	1	0	2		6	0
	MW7	25	1984524	1	0	1	2	1	3	2	2	1	0	2	2	0		0	1	5	0	0	0	1	0	1		3	0
	ZM7	25	1295902	1	0	1	0	0	0	1	0	0	0	1	3	0	1	0	1	9	0	0	0	0	0	2		6	0
	ZW7	25	1344243	0	1	1	2	2	0	2	2	1	0	2	0	1		3	1	10	0	0	0	1	0	2		7	1
	RW7	25	754383	1	0	1	1	1	3	2	0	1	0	2	4	0		0	1	6	0	0	0	1	0	2		4	0
	ZM7	25	1295902	1	0	1	1	1	1	2	0	0	0	1	2	0		0	1	9	0	0	0	0	0	1		6	0
	UG7	25	788685	0	0	1	2	2	0	1	2	1	1	2	2	0		2	0	8	0	0	0	1	0	1		5	1
	ZW7	25	1344243	0	2	1	2	2	3	2	2	1	0	2	2	0		0	0	10	0	0	0	1	0	2		7	1
	MW7	25	1984524	1	0	1	1	1	3	2	2	0	0	1	2	0		0	1	5	0	0	0	1	0	2		3	0
	ZW7	25	1344243	0	0	1	2	2	1	2	2	1	1	2	0	1		2	0	10	0	0	0	1	0	1		7	1
	ZM7	25	1295902	1	0	1	1	1	1	1	0	0	0	0	3	0	1	2	1	9	0	0	0	1	0	2		6	0
	UG7	25	788685	0	1	2	1		3	2	2	1	0		4	0		0	0	8	0	0	0	1	0	1		5	1
	MW7	25	1984524	1	0	1	2	2	1	1	2	0	1	1	1	0		0	1	5	0	0	0	1	0	1		3	0
	UG7	25	788685	0	0	1	2	1	1	1	2	1	1	2	2	0		2	1	8	0	0	0	1	0	1		5	1
	UG7	25	788685	0	1	1	2	2	3	2	2	1	0	0	2	0		2	0	8	0	0	0	1	0	1		5	1
	ZM7	25	1295902	1	0	1	2	1	1	2	0	1	0	0	2	0		0	1	9	0	0	0	1	0	1		6	0
	ZW7	25	1344243	0	1	2	2		1	2	2	1	1		4	0		2	1	10	0	0	0	1	0	1		7	1
	ZM7	26	405874	0	0	1	2	2	1	1	2	1	1	2	3	0	1	0	0	9	0	0	1	1	0	2	1	6	0
	UG7	26	1152703	0	0	1	2	2	0	1	2	1	1	2	4	0		0	0	8	0	0	1	1	0	1		5	1
	RW7	26	1104639	1	0	1	1	1	0	0	1	1	0	2	0	1		2	1	6	0	0	1	1	0	2	0	4	0
	UG7	26	1152703	0	0	1	2	2	1	1	2	1	1	2	1	0		2	1	8	0	0	1	1	0	2		5	1
	ZW7	26	749642	0	1	1	2	2	3	2	2	1	0	0	0	1		0	0	10	0	0	1	1	0	2		7	1
	RW7	26	1104639	1	0	1	1	1	1	1	0	0	0	2	0	1		3	0	6	0	0	1	0	0	1	0	4	0
	BU7	26	616354	1	0	1	1	1	1	2	2	0	0	0	3	0	1	0	1	1	0	0	1	1	0	2		0	0
	MW7	26	679238	1	2	1	0	1	0	0	1	0	0	1	2	0		0	1	5	0	0	1	1	0	1	0	3	0
	MW7	26	679238	1	2	1	1	0	1	2	0	0	0	2	2	0		0	1	5	0	0	1	1	0	2		3	0
	ZM7	26	405874	0	0	1	2	2	0	1	2	1	0	2	2	0		0	1	9	0	0	1	0	0	1		6	0
	ZM7	26	405874	0	0	2	2		1	2	1	1	0		2	0		0	1	9	0	0	1	0	0	2		6	0
	ZW7	26	749642	0	0	2	2		3	2	2	1	0		0	1		0	1	10	0	0	1	1	0	1		7	1
	ZW7	26	749642	0	2	1	1	2	1	2	2	1	0	2	4	0		0	1	10	0	0	1	1	0	1		7	1
	RW7	26	1104639	1	0	1	0	1	1	1	0	0	0	2	4	0		0	1	6	0	0	1	0	0	2	1	4	0
	MW7	26	679238	1	2	1	1	1	0	0	0	0	0	1	2	0		0	1	5	0	0	1	1	0	1		3	0
	ZW7	26	749642	0	1	1	2	2	1	2	2	1	0	2	0	1		3	1	10	0	0	1	1	0	1	0	7	1
	ZW7	26	749642	0	2	2	2		0	2	2	0	0		2	0		0	0	10	0	0	1	1	0	1		7	1
	MW7	26	679238	1	2	1	1	2	1	2	2	1	0	2	3	0	1	1	1	5	0	0	1	0	0	1		3	0
	ZW7	26	749642	0	2	1	1	2	1	0	2	1	0	2	0	1		0	1	10	0	0	1	1	0	1		7	1
	UG7	26	1152703	0	2	1	2	2	1	1	2	1	0	2	4	0		0	1	8	0	0	1	1	0	2		5	1
	ZW7	26	749642	0	2	1	2	2	3	2	2	0	0	2	4	0		0	0	10	0	0	1	1	0	1		7	1
	ZW7	26	749642	0	2	2	2		0	2	2	1	0		4	0		0	1	10	0	0	1	1	0	1		7	1
	MW7	26	679238	1	0	1	1	2	1	2	0	0	0	2	2	0		0	0	5	0	0	1	1	0	1		3	0
	ZW7	26	749642	0	2	1	2	2	1	1	2	1	1	2	0	1		0	1	10	0	0	1	1	0	1		7	1
	MW7	26	679238	1	0	1	1	1	3	0	0	0	0	2	2	0		0	1	5	0	0	1	0	0	0		3	0
	MW7	26	679238	1	2	1	1	2	3	2	0	0	0	2	1	0		0	0	5	0	0	1	0	0	0		3	0
	RW7	26	1104639	1	0	1	1	0	1	1	0	1	0	2	4	0		0	1	6	0	0	1	1	0	2		4	0
	RW7	26	1104639	1	0	1	1	1	1	1	1	1	0	2	0	1		2	1	6	0	0	1	1	0	1		4	0
	RW7	26	1104639	1	0	2	2		1	2	0	0	0		2	0		3	1	6	0	0	1	1	0	1		4	0
	ZM7	26	405874	0	0	1	2	2	1	1	2	1	1	2	4	0		0	1	9	0	0	1	1	0	2		6	0
	ZW7	26	749642	0	2	1	2	2	1	2	2	1	0	2	0	1		0	0	10	0	0	1	1	0	1		7	1
	ZW7	26	749642	0	2	1	1	2	1	2	2	1	0	2	0	1		3	0	10	0	0	1	1	0	1		7	1
	RW7	26	1104639	1	0	1	2	1	1	1	1	1	0	2	4	0		0	1	6	0	0	1	1	0	1		4	0
	BU7	26	616354	1	0	1	1	1	1	1	0	0	0	2	4	0		0	1	1	0	0	1	1	0	1		0	0
	ZW7	26	749642	0	2	1	2	2	1	2	2	1	1	2	0	1		3	0	10	0	0	1	1	0	1		7	1
	UG7	26	1152703	0	0	1	2	2	1	1	2	1	1	2	2	0		2	1	8	0	0	1	1	0	1		5	1
	RW7	26	1104639	1	0	1	1	1	3	0	1	1	0	0	4	0		2	1	6	0	0	1	1	0	2		4	0
	UG7	26	1152703	0	2	2	2		1	2	2	1	1		2	0		2	0	8	0	0	1	1	0	1		5	1
	ZW7	26	749642	0	1	2	2		3	2	2	1	1		2	0		0	1	10	0	0	1	1	0	1		7	1
	ZM7	26	405874	0	0	2	2		1	2	2	1	0		4	0		0	1	9	0	0	1	1	0	1		6	0
	ZW7	26	749642	0	1	1	2	2	1	2	2	1	1	2	4	0		0	1	10	0	0	1	1	0	2		7	1
	MW7	26	679238	1	2	1	1	2	0	1	0	0	0	2	2	0		0	0	5	0	0	1	0	0	1		3	0
	UG7	26	1152703	0	0	2	1		2	2	2	1	0		2	0		2	1	8	0	0	1	1	0	0	0	5	1
	ZW7	26	749642	0	2	1	2	2	1	2	2	1	1	0	2	0		3	0	10	0	0	1	1	0	2		7	1
	ZM7	26	405874	0	0	1	1	1	1	1	2	1	0	2	4	0		0	1	9	0	0	1	0	0	1		6	0
	RW7	26	1104639	1	0	1	1	1	1	1	2	1	0	2	4	0		0	1	6	0	0	1	1	0	2		4	0
	BU7	26	616354	1	0	1	2	1	1	2	2	0	0	2	4	0		2	1	1	0	0	1	0	0	1	0	0	0
	RW7	26	1104639	1	0	1	1	1	1	1	1	0	0	2	2	0		3	1	6	0	0	1	1	0	1		4	0
	ZW7	26	749642	0	2	1	2	2	1	2	2	1	0	2	0	1		0	0	10	0	0	1	1	0	1		7	1
	MW7	26	679238	1	2	2	1		2	2	0	0	0		2	0		0	1	5	0	0	1	0	0	1		3	0
	UG7	26	1152703	0	1	2	2		1	2	2	1	0		2	0		2	1	8	0	0	1	0	0	1		5	1
	ZW7	26	749642	0	2	1	2	2	0	2	2	1	0	2	0	1		0	1	10	0	0	1	1	0	1		7	1
	MW7	26	679238	1	2	1	1	1	3	2	0	0	0	1	2	0		0	0	5	0	0	1	0	0	1	0	3	0
	ZM7	26	405874	0	0	1	1	2	1	2	2	1	0	2	0	1		0	1	9	0	0	1	1	0	2		6	0
	UG7	26	1152703	0	2	1	2	2	3	1	2	1	0	2	3	0	1	2	1	8	0	0	1	1	0	2		5	1
	ZM7	26	405874	0	0	0	2		0	2	2	1	1		0	1		3	0	9	0	0	1	0	0	0	0	6	0
	MW7	26	679238	1	0	1	2	1	0	0	2	1	0	1	0	1		0	1	5	0	0	1	0	0	2		3	0
	ZM7	26	405874	0	0	1	2	2	0	1	2	1	1	2	2	0		0	0	9	0	0	1	0	0	1		6	0
	RW7	27	1002666	1	0	2	1		1	2	0	1	0		4	0		0	1	6	1	0	1	1	0	1		4	0
	ZM7	27	855284	1	0	1	1	2	1	1	0	0	0	2	4	0		0	1	9	1	0	1	1	0	1		6	0
	MW7	27	490876	1	2	1	2	2	1	1	0	1	0	1	4	0		0	1	5	1	0	1	1	0	1		3	0
	ZM7	27	855284	1	0	1	1	2	1	2	1	0	0	2	3	0	1	2	1	9	1	0	1	1	0	2		6	0
	MW7	27	490876	1	0	1	1	2	1	1	2	1	0	1	4	0		0	1	5	1	0	1	0	0	2		3	0
	ZW7	27	1307868	1	2	1	1	1	3	2	0	1	0	2	2	0		0	0	10	1	0	1	1	0	1		7	1
	RW7	27	1002666	1	0	1	1	1	3	2	0	0	0	2	2	0		0	0	6	1	0	1	1	0	2		4	0
	ZW7	27	1307868	1	1	1	2	2	3	2	0	1	0	2	0	1		0	0	10	1	0	1	1	0	1		7	1
	ZM7	27	855284	1	0	0	2		0	2	0	0	0		2	0		0	1	9	1	0	1	1	0	1		6	0
	ZM7	27	855284	1	0	1	1	2	1	1	1	0	0	2	2	0		0	1	9	1	0	1	1	0	2		6	0
	UG7	27	484838	0	0	1	0	2	3	2	2	1	0	0	2	0		2	1	8	1	0	1	1	0	1	0	5	1
	ZW7	27	1307868	1	2	1	2	2	1	2	1	1	0	2	0	1		0	1	10	1	0	1	1	0	2		7	1
	ZM7	27	855284	1	0	1	1	1	0	0	0	0	0	2	2	0		0	1	9	1	0	1	1	0	1		6	0
	ZW7	27	1307868	1	2	1	1	2	0	1	0	1	0	2	2	0		0	1	10	1	0	1	1	0	0		7	1
	UG7	27	484838	0	0	0	2		2	2	2	1	1		2	0		2	1	8	1	0	1	1	0	1		5	1
	RW7	27	1002666	1	0	1	1	1	1	1	2	1	0	2	4	0		0	1	6	1	0	1	0	0	1		4	0
	ZW7	27	1307868	1	1	1	2	2	1	2	0	1	0	2	4	0		0	1	10	1	0	1	1	0	1		7	1
	RW7	27	1002666	1	0	1	1	1	1	1	2	1	0	2	4	0		0	0	6	1	0	1	1	0	2		4	0
	RW7	27	1002666	1	0	1	1	1	1	2	1	1	0	2	0	1		3	1	6	1	0	1	1	0	2		4	0
	ZW7	27	1307868	1	2	1	2	1	0	2	0	1	0	1	2	0		0	1	10	1	0	1	1	0	1		7	1
	RW7	27	1002666	1	0	1	1	0	1	1	0	1	0	2	4	0		0	1	6	1	0	1	1	0	2	0	4	0
	ZW7	27	1307868	1	2	1	2	2	1	2	0	1	0	0	0	1		0	1	10	1	0	1	1	0	1		7	1
	UG7	27	484838	0	0	1	2	2	3	2	2	1	0	2	2	0		2	1	8	1	0	1	1	0	1		5	1
	RW7	27	1002666	1	0	1	1	1	1	2	2	1	0	2	1	0		0	0	6	1	0	1	1	0	2		4	0
	RW7	27	1002666	1	0	1	1	1	3	2	0	1	0	2	4	0		0	0	6	1	0	1	1	0	2		4	0
	RW7	27	1002666	1	0	1	1	1	1	1	0	1	0	2	4	0		0	1	6	1	0	1	1	0	1		4	0
	RW7	27	1002666	1	0	1	1	2	1	2	2	1	0	2	4	0		0	1	6	1	0	1	1	0	2		4	0
	ZM7	27	855284	1	0	2	2		1	2	0	0	0		4	0		0	0	9	1	0	1	1	0	1		6	0
	RW7	27	1002666	1	0	1	2	2	3	1	2	1	0	2	4	0		0	0	6	1	0	1	1	0	2		4	0
	RW7	27	1002666	1	0	1	1	1	1	2	0	1	0	2	4	0		0	1	6	1	0	1	1	0	1		4	0
	BU7	27	222453	0	0	1	1	1	1	1	0	0	0	2	2	0		2	1	1	1	0	1	0	0	1		0	0
	ZM7	27	855284	1	0	1	1	2	1	1	0	0	0	2	2	0		0	1	9	1	0	1	1	0	1		6	0
	RW7	27	1002666	1	0	1	1	2	1	1	2	1	0	2	2	0		0	0	6	1	0	1	1	0	2		4	0
	ZM7	27	855284	1	0	0	2		0	2	0	0	0		2	0		0	1	9	1	0	1	1	0	0		6	0
	ZM7	27	855284	1	0	0	2		1	2	0	0	0		2	0		0	1	9	1	0	1	1	0	1		6	0
	ZM7	27	855284	1	0	1	0	2	1	0	0	0	0	2	3	0	1	2	0	9	1	0	1	1	0	2		6	0
	MW7	27	490876	1	0	1	2	2	0	1	1	0	0	1	2	0		2	1	5	1	0	1	0	0	1		3	0
	MW7	27	490876	1	0	1	1	2	0	1	2	1	0	1	3	0	1	0	1	5	1	0	1	1	0	1		3	0
	MW7	27	490876	1	0	1	1	1	0	1	1	1	0	2	3	0	1	0	1	5	1	0	1	0	0	2		3	0
	ZM7	27	855284	1	0	0	1		0	2	0	0	0		2	0		0	1	9	1	0	1	1	0	1	1	6	0
	ZW7	27	1307868	1	1	1	2	2	1	2	1	1	0	2	0	1		0	1	10	1	0	1	1	0	2		7	1
	ET7	27	59856	0	2	1	1	1	1	2	2	0	0	2	4	0		0	1	2	1	0	1	1	0	1	1	1	0
	ZW7	27	1307868	1	2	1	2	2	1	1	0	1	0	2	0	1		0	0	10	1	0	1	1	0	1		7	1
	ET7	27	59856	0	2	1	1	2	0	1	2	1	0	2	2	0		3	1	2	1	0	1	1	0	2		1	0
	BU7	27	222453	0	0	1	1	2	1	2	0	0	0	2	2	0		2	1	1	1	0	1	1	0	1		0	0
	MW7	27	490876	1	0	1	1	2	0	1	1	1	0	0	2	0		0	1	5	1	0	1	1	0	1		3	0
	ET7	27	59856	0	0	1	1	1	1	1	2	1	0	0	1	0		1	1	2	1	0	1	1	0	1	0	1	0
	ZM7	27	855284	1	0	0	2		0	2	0	0	0		2	0		0	1	9	1	0	1	1	0	1		6	0
	MW7	27	490876	1	0	0	1		1	2	2	1	0		2	0		0	1	5	1	0	1	0	0	1		3	0
	MW7	27	490876	1	0	1	2	2	0	1	2	1	0	2	4	0		0	1	5	1	0	1	1	0	1		3	0
	ZW7	27	1307868	1	2	2	0		1	2	1	1	0		0	1		0	1	10	1	0	1	1	0	2	0	7	1
	MW7	27	490876	1	2	1	1	2	0	1	2	1	0	0	2	0		0	1	5	1	0	1	0	0	1		3	0
	UG7	27	484838	0	0	1	2	2	3	2	2	1	0	2	2	0		2	1	8	1	0	1	1	0	1		5	1
	BU7	27	222453	0	2	1	2	2	1	2	2	1	0	2	2	0		0	1	1	1	0	1	1	0	2		0	0
	MW7	27	490876	1	2	2	1		1	2	0	0	0		2	0		0	1	5	1	0	1	0	0	2		3	0
	ET7	27	59856	0	2	1	2	2	0	0	2	0	0	2	4	0		0	1	2	1	0	1	1	0	1		1	0
	MW7	27	490876	1	2	1	1	1	1	1	0	1	0	0	4	0		0	1	5	1	0	1	0	0	2		3	0
	ZM7	27	855284	1	0	2	1		0	2	0	0	0		2	0		0	1	9	1	0	1	0	0	2		6	0
	ZW7	27	1307868	1	2	1	2	2	3	2	1	1	0	0	2	0		0	0	10	1	0	1	1	0	1		7	1
	ZW7	27	1307868	1	2	1	2	2	1	1	0	1	0	2	0	1		0	0	10	1	0	1	0	0	1		7	1
	ZW7	28	931208	0	1	1	2	2	0	2	2	1	0	2	3	0	1	0	0	10	1	1	1	1	1	2	0	7	1
	MW7	28	634309	1	1	1	1	1	0	1	2	1	0	2	4	0		1	0	5	1	1	1	0	1	1		3	0
	ZW7	28	931208	0	2	1	2	2	1	2	2	1	0	0	0	1		0	1	10	1	1	1	0	1	1		7	1
	ZM7	28	692774	1	0	1	1	1	3	0	0	0	0	2	2	0		0	1	9	1	1	1	1	1	2		6	0
	RW7	28	929390	1	0	1	1	1	1	1	1	1	0	2	0	1		0	0	6	1	1	1	1	1	2		4	0
	MW7	28	634309	1	2	1	1	0	3	2	1	1	0	0	2	0		1	1	5	1	1	1	0	1	1		3	0
	UG7	28	368168	0	0	1	2	2	1	1	2	1	1	2	3	0	1	2	1	8	1	1	1	1	1	2		5	1
	ZW7	28	931208	0	2	1	2	2	1	2	2	1	1	2	0	1		3	0	10	1	1	1	1	1	1		7	1
	MW7	28	634309	1	0	1	1	1	0	2	0	1	0	2	2	0		0	1	5	1	1	1	0	1	1		3	0
	RW7	28	929390	1	0	1	1	1	3	1	0	0	0	2	4	0		0	1	6	1	1	1	0	1	2		4	0
	MW7	28	634309	1	2	1	0	1	0	2	0	1	0	2	4	0		0	1	5	1	1	1	0	1	1		3	0
	RW7	28	929390	1	0	1	1	1	3	2	0	0	0	2	4	0		0	1	6	1	1	1	0	1	1		4	0
	RW7	28	929390	1	0	1	1	1	3	2	0	0	0	2	0	1		0	1	6	1	1	1	0	1	2		4	0
	ZM7	28	692774	1	0	1	2	2	1	2	0	1	0	0	2	0		0	1	9	1	1	1	1	1	1	0	6	0
	ZM7	28	692774	1	0	1	2	2	0	1	2	1	0	0	3	0	1	0	0	9	1	1	1	1	1	2		6	0
	ZW7	28	931208	0	2	1	2	2	0	2	2	1	0	0	0	1		3	1	10	1	1	1	1	1	2		7	1
	MW7	28	634309	1	2	1	0	0	0	0	1	1	0	0	3	0	1	0	1	5	1	1	1	0	1	2		3	0
	UG7	28	368168	0	0	0	2		2	2	2	1	0		0	1		3	1	8	1	1	1	1	1	1		5	1
	ZW7	28	931208	0	0	1	2	2	3	1	2	1	1	1	0	1		0	1	10	1	1	1	0	1	1		7	1
	UG7	28	368168	0	1	1	2	1	0	1	2	1	0	0	0	1		2	1	8	1	1	1	1	1	2		5	1
	MW7	28	634309	1	1	1	1	2	0	1	1	0	0	2	1	0		0	1	5	1	1	1	0	1	1		3	0
	MW7	28	634309	1	1	1	1	1	1	1	2	1	0	1	2	0		0	1	5	1	1	1	0	1	1		3	0
	MW7	28	634309	1	2	1	1	1	0	0	0	0	0	2	4	0		1	1	5	1	1	1	0	1	2		3	0
	RW7	28	929390	1	0	1	0	0	0	1	0	0	0	2	0	1		3	1	6	1	1	1	0	1	2		4	0
	RW7	28	929390	1	0	1	1	0	0	0	0	1	0	2	4	0		0	1	6	1	1	1	0	1	1		4	0
	ZW7	28	931208	0	1	1	2	2	0	2	2	1	0	1	0	1		3	0	10	1	1	1	1	1	1	1	7	1
	ZW7	28	931208	0	2	1	2	2	1	1	2	1	1	2	0	1		0	1	10	1	1	1	1	1	2		7	1
	ZW7	28	931208	0	2	1	2	2	0	2	2	1	1	2	0	1		0	0	10	1	1	1	1	1	1		7	1
	MW7	28	634309	1	0	1	1	1	3	1	0	0	0	2	2	0		0	1	5	1	1	1	0	1	1		3	0
	RW7	28	929390	1	0	1	1	1	0	2	0	1	0	0	4	0		0	1	6	1	1	1	1	1	1		4	0
	RW7	28	929390	1	0	0	2		0	2	0	0	0		4	0		0	1	6	1	1	1	0	1	0		4	0
	ZM7	28	692774	1	0	1	2	2	1	2	2	0	0	2	2	0		0	0	9	1	1	1	1	1	2		6	0
	UG7	28	368168	0	0	1	2	2	1	1	2	1	1	2	1	0		0	1	8	1	1	1	1	1	2		5	1
	ZW7	28	931208	0	2	1	2	2	1	2	2	1	1	2	0	1		3	1	10	1	1	1	1	1	0		7	1
	ZW7	28	931208	0	2	1	2	2	1	2	2	1	1	2	2	0		0	0	10	1	1	1	1	1	1	0	7	1
	RW7	28	929390	1	0	1	0	1	0	1	0	0	0	2	4	0		0	0	6	1	1	1	1	1	1		4	0
	ZM7	28	692774	1	0	0	2		1	2	0	0	0		2	0		0	1	9	1	1	1	1	1	1	0	6	0
	MW7	28	634309	1	0	1	1	2	3	1	2	1	0	2	3	0	1	0	1	5	1	1	1	1	1	1		3	0
	BU7	28	918423	1	0	1	1	1	1	1	0	1	0	2	4	0		0	1	1	1	1	1	1	1	1	0	0	0
	ZW7	28	931208	0	0	1	2	2	1	2	2	1	0	0	0	1		0	1	10	1	1	1	0	1	1	0	7	1
	MW7	28	634309	1	2	1	0	1	0	1	0	1	0	2	2	0		0	1	5	1	1	1	0	1	1		3	0
	RW7	28	929390	1	0	1	1	1	0	0	0	1	0	2	4	0		0	1	6	1	1	1	1	1	2		4	0
	UG7	28	368168	0	0	1	2	2	1	1	2	1	1	2	1	0		2	1	8	1	1	1	1	1	1		5	1
	MW7	28	634309	1	1	1	0	0	0	0	2	0	0	0	3	0	0	0	1	5	1	1	1	0	1	2		3	0
	ET7	28	20709	0	0	1	2	2	3	2	2	1	0	2	4	0		0	1	2	1	1	1	1	1	1		1	0
	ET7	28	20709	0	2	1	2	2	1	1	2	1	1	2	0	1		0	1	2	1	1	1	1	1	1		1	0
	RW7	28	929390	1	0	1	0	0	0	0	0	0	0	2	1	0		0	1	6	1	1	1	0	1	2		4	0
	RW7	28	929390	1	0	0	1		1	2	0	0	0		4	0		0	0	6	1	1	1	1	1	1		4	0
	RW7	28	929390	1	1	1	0	1	1	2	0	0	0	2	0	1		0	1	6	1	1	1	0	1	2		4	0
	ET7	28	20709	0	2	1	2	2	1	1	2	1	0	2	2	0		1	1	2	1	1	1	1	1	1		1	0
	ZM7	28	692774	1	0	1	1	2	1	1	1	1	0	0	2	0		0	1	9	1	1	1	1	1	2		6	0
	MW7	28	634309	1	2	1	1	1	0	1	2	1	0	2	2	0		0	1	5	1	1	1	0	1	1		3	0
	ZM7	28	692774	1	0	1	1	1	0	2	1	0	0	2	2	0		0	0	9	1	1	1	1	1	1		6	0
	RW7	28	929390	1	0	0	1		0	2	0	1	0		4	0		0	1	6	1	1	1	1	1	1		4	0
	ZM7	28	692774	1	0	1	2	2	0	0	0	0	0	2	0	1		0	0	9	1	1	1	1	1	1		6	0
	RW7	28	929390	1	0	1	1	1	0	1	0	0	0	2	4	0		0	1	6	1	1	1	1	1	2		4	0
	MW7	28	634309	1	2	1	0	0	0	0	0	0	0	0	2	0		0	1	5	1	1	1	0	1	2		3	0
	MW7	28	634309	1	2	1	1	1	0	1	0	1	0	2	2	0		0	0	5	1	1	1	1	1	1		3	0
	RW7	28	929390	1	0	1	1	1	1	2	0	0	0	2	4	0		0	1	6	1	1	1	0	1	1		4	0
	MW7	28	634309	1	2	1	1	1	1	1	0	1	0	1	2	0		0	0	5	1	1	1	0	1	1		3	0
	UG7	28	368168	0	0	1	2	2	3	1	2	1	1	2	4	0		2	1	8	1	1	1	1	1	2		5	1
	ZM7	28	692774	1	0	2	2		0	2	2	0	0		2	0		0	0	9	1	1	1	1	1	1		6	0
	ZW7	29	1138456	0	2	1	2	2	1	2	2	1	0	2	2	0		2	1	10	0	0	0	1	0	1		7	1
	RW7	29	234440	0	0	1	1	1	3	0	1	1	0	2	0	1		0	1	6	0	0	0	1	0	2		4	0
	ZW7	29	1138456	0	1	1	2	2	1	1	2	1	0	0	0	1		3	0	10	0	0	0	1	0	1		7	1
	ZM7	29	1163907	0	0	1	1	2	0	1	2	1	0	0	4	0		0	0	9	0	0	0	1	0	1		6	0
	ZM7	29	1163907	0	0	2	2		1	2	2	1	0		4	0		0	0	9	0	0	0	1	0	1		6	0
	RW7	29	234440	0	0	1	1	1	3	1	2	1	0	2	4	0		0	1	6	0	0	0	1	0	2		4	0
	ZW7	29	1138456	0	2	2	2		1	2	2	0	0		0	1		3	0	10	0	0	0	1	0	2		7	1
	ZW7	29	1138456	0	2	1	2	2	1	2	2	1	0	2	2	1		0	1	10	0	0	0	1	0	0	1	7	1
	RW7	29	234440	0	0	1	1	1	1	1	0	1	0	2	0	1		0	1	6	0	0	0	1	0	1		4	0
	UG7	29	2662939	0	1	1	2	2	3	1	2	1	1	2	0	1		3	1	8	0	0	0	1	0	0	0	5	1
	ZW7	29	1138456	0	2	1	2	2	3	2	2	1	0	0	4	0		0	0	10	0	0	0	1	0	2	1	7	1
	ZW7	29	1138456	0	2	1	2	2	3	2	2	1	0	2	0	1		0	1	10	0	0	0	0	0	2		7	1
	RW7	29	234440	0	0	1	2	2	1	2	2	1	1	2	2	0		0	1	6	0	0	0	1	0	1		4	0
	MW7	29	440538	1	0	1	1	2	1	1	1	1	0	2	3	0	1	0	1	5	0	0	0	0	0	1		3	0
	ZW7	29	1138456	0	2	2	2		0	2	2	1	0		0	1		0	1	10	0	0	0	1	0	1		7	1
	RW7	29	234440	0	0	1	1	1	1	1	2	1	0	2	4	0		0	1	6	0	0	0	1	0	1		4	0
	MW7	29	440538	1	0	1	2	2	1	0	1	1	0	2	2	0		0	0	5	0	0	0	1	0	1		3	0
	MW7	29	440538	1	2	0	1		1	2	2	0	0		3	0	1	1	0	5	0	0	0	1	0	2		3	0
	ZM7	29	1163907	0	0	0	1		0	2	2	1	0		4	0		0	0	9	0	0	0	1	0	1		6	0
	RW7	29	234440	0	0	1	2	2	1	1	2	1	1	2	4	0		0	1	6	0	0	0	1	0	2		4	0
	ZW7	29	1138456	0	0	1	2	2	0	1	2	0	0	1	0	1		0	1	10	0	0	0	1	0	1		7	1
	UG7	29	2662939	0	0	1	2	2	0	1	2	1	1	1	0	1		2	1	8	0	0	0	1	0	0		5	1
	BU7	29	622484	1	0	0	2		1	2	2	0	0		0	1		0	0	1	0	0	0	0	0	0	0	0	0
	MW7	29	440538	1	0	1	1	2	1	1	2	0	0	2	4	0		0	1	5	0	0	0	0	0	0		3	0
	RW7	29	234440	0	0	1	1	0	1	1	2	1	0	2	0	1		3	1	6	0	0	0	1	0	1		4	0
	RW7	29	234440	0	0	1	1	0	0	1	0	0	0	2	0	1		0	1	6	0	0	0	1	0	1		4	0
	MW7	29	440538	1	2	1	1	2	1	1	2	1	0	2	3	0	1	0	1	5	0	0	0	0	0	2		3	0
	BU7	29	622484	1	0	1	0	0	1	1	2	1	0	2	2	0		0	1	1	0	0	0	0	0	2		0	0
	MW7	29	440538	1	2	1	1	2	1	2	1	0	0	2	4	0		0	1	5	0	0	0	0	0	1		3	0
	RW7	29	234440	0	0	2	0		3	2	0	1	0		2			0	1	6	0	0	0	1	0	1		4	0
	RW7	29	234440	0	0	1	1	1	0	1	2	1	0	2	3	0	1	0	1	6	0	0	0	0	0	2		4	0
	MW7	29	440538	1	2	1	1	2	1	2	2	1	0	2	3	0	1	1	1	5	0	0	0	1	0	1		3	0
	BU7	29	622484	1	0	1	1	0	1	1	2	1	0	2	2	0		0	1	1	0	0	0	0	0	2	0	0	0
	BU7	29	622484	1	0	1	0	1	1	1	2	1	0	2	2	0		0	1	1	0	0	0	0	0	1		0	0
	ZW7	29	1138456	0	2	1	2	2	1	2	2	1	0	2	0	1		2	1	10	0	0	0	1	0	1		7	1
	UG7	29	2662939	0	1	1	2	2	3	2	2	1	0	2	2	0		0	1	8	0	0	0	0	0	1		5	1
	MW7	29	440538	1	2	1	2	2	1	1	2	1	0	2	3	0	1	0	0	5	0	0	0	0	0	2		3	0
	ZW7	29	1138456	0	1	1	2	2	0	2	2	1	0	1	2	0		0	1	10	0	0	0	1	0	1		7	1
	BU7	29	622484	1	0	1	0	1	1	1	0	0	0	2	2	0		0	1	1	0	0	0	0	0	1		0	0
	MW7	29	440538	1	2	1	1	1	1	2	1	0	0	2	3	0	1	1	0	5	0	0	0	1	0	1		3	0
	ZW7	29	1138456	0	2	2	2		0	2	2	0	0		0	1		3	0	10	0	0	0	1	0	1		7	1
	ZW7	29	1138456	0	2	1	2	2	0	1	2	1	1	2	4	0		2	1	10	0	0	0	1	0	1		7	1
	ET7	29	52982	0	0	1	1	1	0	2	2	1	0	0	4	0		1	1	2	0	0	0	1	0	1		1	0
	ZW7	29	1138456	0	2	1	2	2	2	2	2	1	0	0	0	1		3	1	10	0	0	0	1	0	1		7	1
	MW7	29	440538	1	2	0	1		0	2	2	1	0		4	0		0	1	5	0	0	0	1	0	1		3	0
	MW7	29	440538	1	2	1	1	1	1	1	1	1	0	2	4	0		1	1	5	0	0	0	0	0	1		3	0
	MW7	29	440538	1	2	1	1	2	1	1	1	0	0	2	3	0	1	0	1	5	0	0	0	0	0	2		3	0
	UG7	29	2662939	0	1	1	2	1	0	1	2	1	0	2	4	0		2	1	8	0	0	0	1	0	2		5	1
	MW7	29	440538	1	2	1	2	1	0	2	2	1	0	2	4	0		0	1	5	0	0	0	1	0	0		3	0
	MW7	29	440538	1	2	1	1	1	1	1	2	0	0	2	2	0		0	0	5	0	0	0	0	0	1		3	0
	MW7	29	440538	1	0	1	2	1	1	2	2	1	0	2	4	0		0	1	5	0	0	0	0	0	1		3	0
	MW7	29	440538	1	0	1	2	2	1	1	2	1	0	2	4	0		1	1	5	0	0	0	1	0	1		3	0
	ET7	29	52982	0	2	1	1	0	0	2	2	1	0	0	0	1		3	1	2	0	0	0	1	0	1	0	1	0
	ET7	29	52982	0	0	1	1	1	3	2	2	1	0	2	2	0		1	1	2	0	0	0	1	0	1		1	0
	UG7	29	2662939	0	0	1	2	2	3	1	2	1	0	0	2	0		0	1	8	0	0	0	1	0	2		5	1
	ET7	29	52982	0	2	1	2	1	3	1	2	1	0	0	2	0		0	1	2	0	0	0	1	0	1		1	0
	ZM7	29	1163907	0	0	1	1	2	1	1	2	1	0	2	0	1		2	0	9	0	0	0	1	0	2		6	0
	ZW7	29	1138456	0	2	1	2	2	0	2	2	1	0	2	0	1		0	0	10	0	0	0	1	0	1		7	1
	BU7	29	622484	1	0	1	1	1	1	2	2	0	0	1	2	0		3	1	1	0	0	0	0	0	1	0	0	0
	RW7	29	234440	0	0	1	1	1	3	2	0	1	0	2	2	0		3	1	6	0	0	0	1	0	1	1	4	0
	ZW7	29	1138456	0	1	2	2		3	2	2	1	1		4	0		0	0	10	0	0	0	1	0	1		7	1
	ZW7	29	1138456	0	2	1	2	2	3	2	2	1	1	0	0	1		0	1	10	0	0	0	1	0	1		7	1
	ZW7	29	1138456	0	2	2	2		3	2	2	1	0		0	1		3	0	10	0	0	0	1	0	2		7	1
	RW7	30	1067595	1	0	1	0	1	1	1	0	1	0	2	4	0		0	1	6	0	0	1	1	0	1		4	0
	ZW7	30	585188	0	0	0	2		0	2	2	1	1		4	0		0	0	10	0	0	1	1	0	0		7	1
	UG7	30	563841	0	1	1	2	2	0	2	2	1	0	0	2	0		0	1	8	0	0	1	1	0	1		5	1
	ZM7	30	969149	1	0	0	1		0	2	1	0	0		2	0		0	1	9	0	0	1	1	0	0		6	0
	MW7	30	222022	0	2	2	1		3	2	2	1	0		3	0	1	1	0	5	0	0	1	1	0	1	1	3	0
	BU7	30	1464322	1	0	1	2	1	3	2	2	1	0	2	2	0		0	1	1	0	0	1	1	0	1		0	0
	MW7	30	222022	0	0	2	1		1	2	2	1	0		4	0		0	1	5	0	0	1	1	0	0		3	0
	KM6	30	351431	1	0	2	1	2	3	2	0	0			2	0		0	0	4	0	0	1	1	0	1		2	1
	UG7	30	563841	0	1	2	2		1	2	2	1	1		2	0		2	1	8	0	0	1	1	0	1		5	1
	ZW7	30	585188	0	2	2	2		1	2	2	1	0		0	1		3	1	10	0	0	1	1	0	2	1	7	1
	MW7	30	222022	0	2	1	1	1	1	2	0	1	0	2	2	0		0	1	5	0	0	1	1	0	0		3	0
	ZM7	30	969149	1	0	1	1	0	1	1	1	0	0	2	3	0	1	2	0	9	0	0	1	1	0	2		6	0
	BU7	30	1464322	1	0	1	2	1	0	1	2	1	0	2	4	0		0	0	1	0	0	1	1	0	1		0	0
	MW7	30	222022	0	2	1	1	1	3	2	0	1	0	2	3	0	1	1	1	5	0	0	1	1	0	1		3	0
	ZW7	30	585188	0	2	1	2	2	0	2	2	1	0	2	0	1		3	1	10	0	0	1	1	0	1		7	1
	ZM7	30	969149	1	0	1	1	2	1	1	0	0	0	0	2	0		0	1	9	0	0	1	1	0	1		6	0
	ZW7	30	585188	0	2	0	2		1	2	2	1	1		4	0		0	1	10	0	0	1	1	0	1		7	1
	MW7	30	222022	0	0	1	2	1	3	2	0	1	0	0	2	0		0	1	5	0	0	1	1	0	1		3	0
	ZM7	30	969149	1	0	0	2		0	2	0	0	0		2	0		0	1	9	0	0	1	1	0	0		6	0
	MW7	30	222022	0	2	1	1	1	3	2	2	1	0	2	2	0		0	1	5	0	0	1	1	0	1		3	0
	MW7	30	222022	0	2	1	1	1	3	2	2	1	0	2	3	0	1	1	0	5	0	0	1	1	0	2		3	0
	UG7	30	563841	0	1	2	2		3	2	2	1	1		2	0		2	0	8	0	0	1	0	0	1		5	1
	UG7	30	563841	0	2	2	2		1	2	2	1	1		1	0		0	1	8	0	0	1	1	0	1		5	1
	ZW7	30	585188	0	2	1	1	2	0	1	2	1	0	2	0	1		0	1	10	0	0	1	1	0	1	0	7	1
	ZM7	30	969149	1	0	0	1		1	2	0	0	0		2	0		0	1	9	0	0	1	1	0	1		6	0
	ZW7	30	585188	0	2	0	2		0	2	2	1	1		4	0		0	1	10	0	0	1	0	0	1		7	1
	BU7	30	1464322	1	2	1	1	1	1	2	2	1	0	2	2	0		0	0	1	0	0	1	1	0	1		0	0
	ZM7	30	969149	1	0	0	1		0	2	0	0	0		2	0		0	1	9	0	0	1	1	0	0		6	0
	MW7	30	222022	0	0	1	1	1	1	2	2	1	0	0	3	0	1	1	1	5	0	0	1	1	0	2		3	0
	UG7	30	563841	0	0	1	2	2	1	1	2	1	0	0	0	1		3	1	8	0	0	1	1	0	1		5	1
	UG7	30	563841	0	1	1	1	1	2	2	2	1	0	0	0	1		2	1	8	0	0	1	0	0	2		5	1
	RW7	30	1067595	1	0	1	1	1	1	1	1	1	0	2	0	1		0	1	6	0	0	1	1	0	1	0	4	0
	ZW7	30	585188	0	2	1	1	2	1	2	2	1	0	2	0	1		3	1	10	0	0	1	1	0	1		7	1
	ZW7	30	585188	0	2	1	2	2	0	2	2	1	1	2	4	0		2	0	10	0	0	1	0	0	1		7	1
	ZM7	30	969149	1	0	0	2		0	2	0	0	0		4	0		0	1	9	0	0	1	1	0	1		6	0
	BU7	30	1464322	1	0	1	1	1	1	1	1	0	0	2	4	0		0	1	1	0	0	1	1	0	2	0	0	0
	ZM7	30	969149	1	0	0	0		0	2	0	0	0		4	0		0	1	9	0	0	1	1	0	1		6	0
	MW7	30	222022	0	0	2	2		1	2	2	1	0		2	0		0	0	5	0	0	1	1	0	1	0	3	0
	RW7	30	1067595	1	0	1	1	0	1	1	0	1	0	2	4	0		0	1	6	0	0	1	1	0	1	0	4	0
	MW7	30	222022	0	2	2	1		3	2	0	0	0		2	0		0	1	5	0	0	1	1	0	1		3	0
	ZM7	30	969149	1	0	2	2		1	2	0	0	0		2	0		0	1	9	0	0	1	1	0	1		6	0
	ZM7	30	969149	1	0	0	1		1	2	0	0	0		2	0		0	1	9	0	0	1	0	0	1		6	0
	ZM7	30	969149	1	0	1	2	2	0	1	2	1	1	2	0	1		0	1	9	0	0	1	1	0	1		6	0
	MW7	30	222022	0	2	1	1	2	0	2	2	1	0	2	3	0	1	1	1	5	0	0	1	0	0	1		3	0
	MW7	30	222022	0	2	1	2	2	1	2	2	1	0	2	3	0	1	0	1	5	0	0	1	1	0	2		3	0
	UG7	30	563841	0	0	1	0	2	1	2	2	1	0	0	2	0		0	1	8	0	0	1	1	0	1		5	1
	ZM7	30	969149	1	0	1	0	1	3	1	0	0	0	2	3	0	1	2	0	9	0	0	1	1	0	2		6	0
	ZM7	30	969149	1	0	0	2		1	2	1	0	0		2	0		0	1	9	0	0	1	1	0	1		6	0
	BU7	30	1464322	1	0	1	2	1	1	2	2	1	0	0	2	0		1	1	1	0	0	1	1	0	2		0	0
	ZM7	30	969149	1	0	2	2		1	2	0	0	0		4	0		0	1	9	0	0	1	1	0	1		6	0
	ZM7	30	969149	1	0	0	2		1	2	1	0	0		4	0		0	0	9	0	0	1	1	0	1		6	0
	MW7	30	222022	0	0	1	1	1	1	2	0	1	0	2	2	0		0	1	5	0	0	1	1	0	1		3	0
	UG7	30	563841	0	1	1	2	2	1	2	2	1	1	0	1	0		0	1	8	0	0	1	1	0	2		5	1
	UG7	30	563841	0	0	2	2		2	2	2	1	0		2	0		2	0	8	0	0	1	1	0	1		5	1
	ZM7	30	969149	1	0	1	1	2	1	2	0	0	0	2	3	0	1	2	1	9	0	0	1	1	0	1		6	0
	RW7	30	1067595	1	0	1	1	1	1	1	0	0	0	2	4	0		0	0	6	0	0	1	1	0	1		4	0
	UG7	30	563841	0	0	1	1	2	0	2	2	1	0	0	1	0		2	1	8	0	0	1	1	0	1		5	1
	MW7	30	222022	0	2	1	2	2	3	2	2	1	1	2	3	0	1	1	1	5	0	0	1	1	0	1		3	0
	ZM7	30	969149	1	0	1	2	2	1	1	2	1	1	2	0	1		0	1	9	0	0	1	1	0	1		6	0
	RW7	30	1067595	1	0	0	1		1	2	0	1	0		2	0		0	1	6	0	0	1	1	0	1	0	4	0
	BU7	30	1464322	1	0	1	0	0	1	1	0	0	0	0	2	0		1	1	1	0	0	1	1	0	1		0	0
	MW7	30	222022	0	2	1	2	1	3	1	2	1	0	2	4	0		2	1	5	0	0	1	1	0	1		3	0
	ZW7	30	585188	0	2	0	2		0	2	2	1	1		4	0		0	1	10	0	0	1	1	0	0		7	1
	MW7	30	222022	0	2	1	1	2	3	2	2	1	0	2	2	0		0	1	5	0	0	1	0	0	1		3	0
	ZW7	31	1168305	1	2	1	1	2	1	1	2	1	0	0	0	1		0	0	10	0	0	0	0	0	1	0	7	1
	ZW7	31	1168305	1	2	2	1		1	2	1	1	0		4	0		0	1	10	0	0	0	0	0	1		7	1
	ZM7	31	680773	1	0	1	2	2	0	2	2	1	0	2	2	0		0	1	9	0	0	0	1	0	1	0	6	0
	UG7	31	485615	0	1	1	2	1	3	1	2	1	1	2	2	0		2	1	8	0	0	0	1	0	1		5	1
	ZW7	31	1168305	1	2	1	1	2	1	1	2	1	0	2	2	0		0	0	10	0	0	0	0	0	1		7	1
	ZM7	31	680773	1	0	1	2	2	1	2	1	0	0	2	4	0		0	1	9	0	0	0	1	0	1	0	6	0
	ZM7	31	680773	1	0	2	1		3	2	0	1	0		2	0		0	0	9	0	0	0	1	0	1		6	0
	MW7	31	762003	1	2	1	0	2	0	1	1	1	0	2	2	0		0	1	5	0	0	0	0	0	2		3	0
	BU7	31	869343	0	0	1	0	1	1	2	2	1	0	0	2	0		0	1	1	0	0	0	1	0	2	1	0	0
	KM6	31	163539	0	0	1	2	2	0	2	0	0		0	0	1		0	1	4	0	0	0	1	0	1		2	1
	ZM7	31	680773	1	0	1	1	2	0	2	1	1	0	2	2	0		0	1	9	0	0	0	1	0	1		6	0
	BU7	31	869343	0	0	0	2		0	2	2	1	1		2	0		2	0	1	0	0	0	1	0	1		0	0
	ZW7	31	1168305	1	2	1	1	2	1	1	2	1	0	1	0	1		0	1	10	0	0	0	0	0	2		7	1
	ZW7	31	1168305	1	2	1	1	2	1	1	2	0	0	2	2	0		0	0	10	0	0	0	1	0	0		7	1
	RW7	31	2142052	0	0	2	2		3	2	2	1	1		2	0		2	0	6	0	0	0	1	0	2		4	0
	UG7	31	485615	0	0	1	1	1	3	1	2	1	0	1	0	1		2	1	8	0	0	0	1	0	1		5	1
	UG7	31	485615	0	2	1	1	2	3	1	2	0	0	0	2	0		2	1	8	0	0	0	1	0	1		5	1
	ZW7	31	1168305	1	2	1	2	2	1	2	2	1	0	2	0	1		0	1	10	0	0	0	1	0	1		7	1
	ZM7	31	680773	1	0	1	1	1	0	2	1	1	0	2	0	1		0	0	9	0	0	0	0	0	2		6	0
	RW7	31	2142052	0	0	1	1	1	0	2	2	1	0	2	2	0		2	0	6	0	0	0	1	0	1		4	0
	ZW7	31	1168305	1	2	1	1	1	1	1	1	1	0	1	0	1		0	0	10	0	0	0	1	0	1		7	1
	ET7	31	560100	0	0	1	0	1	1	2	2	1	0	2	4	0		0	0	2	0	0	0	1	0	1		1	0
	ZW7	31	1168305	1	2	2	1		1	2	2	1	0		4	0		0	0	10	0	0	0	1	0	1		7	1
	ZW7	31	1168305	1	2	1	1	2	1	1	2	1	0	2	0	1		0	1	10	0	0	0	1	0	2		7	1
	ZW7	31	1168305	1	2	1	1	1	1	1	1	1	0	2	4	0		0	1	10	0	0	0	0	0	2		7	1
	RW7	31	2142052	0	0	1	1	2	2	2	2	1	0	2	0	1		3	0	6	0	0	0	1	0	1	0	4	0
	MW7	31	762003	1	2	1	2	2	1	2	2	1	1	2	0	1		0	1	5	0	0	0	0	0	1		3	0
	MW7	31	762003	1	2	1	1	1	0	2	2	1	0	2	3	0	1	1	0	5	0	0	0	0	0	2		3	0
	MW7	31	762003	1	2	1	1	2	0	2	0	0	0	2	2	0		0	1	5	0	0	0	0	0	0		3	0
	MW7	31	762003	1	0	0	1		0	2	2	0	0		2	0		0	0	5	0	0	0	0	0	0		3	0
	MW7	31	762003	1	2	1	1	1	3	2	2	0	0	2	3	0	1	0	1	5	0	0	0	1	0	1		3	0
	RW7	31	2142052	0	0	1	1	1	1	2	2	1	0	2	0	1		0	1	6	0	0	0	1	0	1		4	0
	ZW7	31	1168305	1	2	1	2	2	3	1	2	1	0	2	0	1		3	0	10	0	0	0	1	0	1		7	1
	KM6	31	163539	0	0	1	2	2	0	2	0	1		0	2	0		0	0	4	0	0	0	0	0	1	0	2	1
	RW7	31	2142052	0	0	1	1	2	1	2	2	1	0	1	4	0		0	1	6	0	0	0	1	0	1		4	0
	MW7	31	762003	1	2	1	1	1	3	2	2	1	0	2	2	0		0	1	5	0	0	0	0	0	2		3	0
	ET7	31	560100	0	0	1	1	1	1	1	2	1	0	0	0	1		3	1	2	0	0	0	1	0	2		1	0
	RW7	31	2142052	0	0	1	2	1	3	1	2	1	0	2	2	0		0	1	6	0	0	0	1	0	1	0	4	0
	ZM7	31	680773	1	0	1	0	2	2	2	1	0	0	0	4	0		0	1	9	0	0	0	1	0	2		6	0
	ET7	31	560100	0	0	1	1	1	0	1	2	1	0	2	0	1		0	1	2	0	0	0	1	0	1		1	0
	ZM7	31	680773	1	0	1	2	2	0	2	1	1	0	2	0	1		0	1	9	0	0	0	1	0	0		6	0
	MW7	31	762003	1	0	1	2	2	3	2	2	1	0	2	2	0		0	1	5	0	0	0	1	0	1		3	0
	BU7	31	869343	0	0	1	2	0	1	2	2	0	0	2	2	0		0	1	1	0	0	0	1	0	1		0	0
	UG7	31	485615	0	0	2	1		2	2	2	1	0		2	0		0	0	8	0	0	0	1	0	2		5	1
	ZW7	31	1168305	1	2	1	2	2	0	2	1	1	0	2	0	1		0	1	10	0	0	0	0	0	2	1	7	1
	UG7	31	485615	0	0	1	2	1	1	1	2	1	1	0	2	0		0	1	8	0	0	0	1	0	1	0	5	1
	RW7	31	2142052	0	0	1	2	2	3	2	2	1	0	2	2	0		0	1	6	0	0	0	1	0	1		4	0
	ZM7	31	680773	1	0	1	2	1	0	2	1	1	0	2	2	0		0	1	9	0	0	0	1	0	1		6	0
	KM6	31	163539	0	0	1	2	2	0	2	2	1		2	2	0		3	1	4	0	0	0	1	0	1	1	2	1
	ET7	31	560100	0	0	1	2	1	1	2	2	1	0	0	2	0		0	0	2	0	0	0	1	0	1		1	0
	ET7	31	560100	0	1	1	0	1	0	1	2	1	0	2	4	0		0	1	2	0	0	0	1	0	1		1	0
	ZW7	31	1168305	1	2	1	1	2	1	1	1	1	0	2	0	1		0	0	10	0	0	0	1	0	1		7	1
	ZM7	31	680773	1	0	2	2		3	2	0	1	0		2	0		0	1	9	0	0	0	1	0	1		6	0
	ET7	31	560100	0	2	1	0	2	1	2	2	1	0	0	2	0		0	1	2	0	0	0	1	0	2		1	0
	MW7	31	762003	1	2	1	1	1	0	2	2	0	0	2	2	0		0	0	5	0	0	0	0	0	1		3	0
	ZW7	31	1168305	1	2	1	1	1	0	2	1	1	0	2	0	1		0	0	10	0	0	0	1	0	1		7	1
	ZW7	31	1168305	1	2	1	2	2	1	2	2	1	0	2	0	1		0	1	10	0	0	0	1	0	1		7	1
	BU7	31	869343	0	0	1	1	1	1	2	2	1	0	2	2	0		0	0	1	0	0	0	1	0	1		0	0
	ZM7	31	680773	1	0	1	1	2	0	2	0	1	0	2	2	0		0	1	9	0	0	0	1	0	1	0	6	0
	MW7	31	762003	1	2	1	1	2	0	2	2	1	0	1	1	0		0	1	5	0	0	0	0	0	1	1	3	0
	ET7	31	560100	0	1	1	2	2	0	1	2	1	0	2	0	1		3	1	2	0	0	0	1	0	1	1	1	0
	ZW7	31	1168305	1	2	1	2	1	1	2	0	1	0	2	0	1		0	0	10	0	0	0	1	0	2		7	1
	ET7	31	560100	0	2	1	2	2	0	1	2	1	0	2	0	1		0	1	2	0	0	0	1	0	2	0	1	0
	ZW7	31	1168305	1	2	1	1	2	1	2	2	1	0	2	4	0		0	0	10	0	0	0	1	0	1		7	1
	UG7	31	485615	0	1	0	2		0	2	2	1	0		2	0		2	0	8	0	0	0	0	0	1		5	1
	MW7	31	762003	1	2	1	1	1	1	1	2	1	1	2	2	0		0	1	5	0	0	0	0	0	1		3	0
	RW7	31	2142052	0	2	1	2	2	1	2	2	1	0	2	2	0		0	0	6	0	0	0	1	0	1		4	0
	UG7	31	485615	0	0	1	1	0	3	2	2	1	0	1	0	1		0	1	8	0	0	0	1	0	1	1	5	1
	ZW7	31	1168305	1	2	0	1		1	2	0	0	0		4	0		0	1	10	0	0	0	0	0	2		7	1
	ZW7	31	1168305	1	2	1	2	2	1	1	1	1	0	0	2	0		0	1	10	0	0	0	1	0	0		7	1
	MW7	31	762003	1	2	1	1	2	3	2	2	1	0	2	2	0		0	1	5	0	0	0	0	0	1		3	0
	ET7	32	2112978	1	1	1	0	1	1	1	0	1	0	0	2	0		3	1	2	0	0	0	0	0	1		1	0
	ZM7	32	1119169	1	0	1	1	2	0	0	0	1	0	2	2	0		0	1	9	0	0	0	1	0	1	0	6	0
	ZW7	32	678670	0	1	1	2	2	2	2	2	1	0	2	3	0	1	0	1	10	0	0	0	1	0	2		7	1
	RW7	32	766678	0	0	0	2		3	2	2	1	1		0	1		3	1	6	0	0	0	1	0	1		4	0
	UG7	32	647555	0	0	1	2	1	1	2	2	1	1	0	0	1		2	0	8	0	0	0	0	0	1		5	1
	ZW7	32	678670	0	2	1	2	2	1	2	2	1	1	2	0	1		0	1	10	0	0	0	1	0	1		7	1
	MW7	32	1167669	1	0	1	0	1	1	1	0	0	0	1	3		1	0	0	5	0	0	0	1	0	2		3	0
	ET7	32	2112978	1	1	1	1	1	0	1	2	1	0	2	2	0		0	1	2	0	0	0	0	0	1		1	0
	MW7	32	1167669	1	0	1	1	2	3	2	1	1	0	2	0	1		0	0	5	0	0	0	0	0	1	0	3	0
	UG7	32	647555	0	2	0	1		0	2	2	1	0		2	0		2	0	8	0	0	0	0	0	1		5	1
	RW7	32	766678	0	0	1	2	1	3	2	2	1	1	2	4	0		0	1	6	0	0	0	1	0	1		4	0
	ZW7	32	678670	0	1	1	2	2	1	1	2	1	1	2	4	0		0	1	10	0	0	0	1	0	1		7	1
	ET7	32	2112978	1	1	1	0	1	0	1	0	0	0	2	2	0		0	1	2	0	0	0	1	0	0	0	1	0
	RW7	32	766678	0	0	2	2		3	2	2	1	0		4	0		0	0	6	0	0	0	1	0	1	0	4	0
	RW7	32	766678	0	0	1	2	2	1	2	2	1	1	2	1	0		0	1	6	0	0	0	1	0	1		4	0
	MW7	32	1167669	1	0	1	1	1	3	2	0	0	0	0	2	0		0	0	5	0	0	0	1	0	1	0	3	0
	ZW7	32	678670	0	2	1	2	1	0	1	2	1	1	1	4	0		0	1	10	0	0	0	1	0	2		7	1
	ZW7	32	678670	0	1	2	2		3	2	2	1	1		4	0		0	1	10	0	0	0	1	0	1		7	1
	MW7	32	1167669	1	0	1	1	1	1	1	0	0	0	2	2	0		0	0	5	0	0	0	0	0	1		3	0
	UG7	32	647555	0	0	1	2	2	0	2	2	1	1	0	0	1		2	1	8	0	0	0	0	0	1		5	1
	ZW7	32	678670	0	1	1	2	2	1	2	2	1	1	2	0	1		0	1	10	0	0	0	1	0	1		7	1
	UG7	32	647555	0	0	1	2	2	1	1	2	1	1	2	1	0		0	1	8	0	0	0	1	0	2	0	5	1
	UG7	32	647555	0	0	1	2	2	3	2	2	1	1	0	2	0		2	0	8	0	0	0	1	0	2	0	5	1
	ZW7	32	678670	0	2	1	2	2	0	2	2	1	1	2	0	1		3	1	10	0	0	0	1	0	1	1	7	1
	KM6	32	414701	0	0	1	1	2	3	2	0	1		0	2	0		0	0	4	0	0	0	1	0	1		2	1
	ZW7	32	678670	0	2	1	2	2	3	2	2	1	1	1	4	0		0	1	10	0	0	0	1	0	1		7	1
	MW7	32	1167669	1	2	1	1	1	1	2	0	0	0	0	4	0		0	1	5	0	0	0	0	0	1		3	0
	ET7	32	2112978	1	1	1	1	1	3	2	2	1	0	2	2	0		0	1	2	0	0	0	0	0	1		1	0
	MW7	32	1167669	1	2	1	0	0	1	1	0	0	0	0	0	1		0	1	5	0	0	0	0	0	1	1	3	0
	MW7	32	1167669	1	2	1	1	2	1	1	2	0	0	2	2	0		0	1	5	0	0	0	1	0	1		3	0
	RW7	32	766678	0	0	1	2	2	1	1	2	1	1	2	0	1		3	1	6	0	0	0	1	0	1	0	4	0
	MW7	32	1167669	1	0	1	1	2	1	1	0	0	0	2	4	0		0	0	5	0	0	0	1	0	1	0	3	0
	MW7	32	1167669	1	0	1	1	1	3	2	2	0	0	2	4	0		0	0	5	0	0	0	0	0	1		3	0
	BU7	32	829876	1	0	1	0	1	1	1	1	1	0	2	4	0		0	1	1	0	0	0	0	0	1	0	0	0
	KM6	32	414701	0	0	1	2	2	0	2	0	1		0	2	0		0	1	4	0	0	0	1	0	1		2	1
	ZW7	32	678670	0	2	1	1	2	1	2	2	1	0	0	2	0		2	1	10	0	0	0	1	0	1		7	1
	MW7	32	1167669	1	2	1	1	1	1	1	2	0	0	2	3	0	1	0	0	5	0	0	0	0	0	2		3	0
	ZW7	32	678670	0	2	1	2	2	3	2	2	1	1	2	0	1		0	1	10	0	0	0	1	0	1		7	1
	MW7	32	1167669	1	2	1	1	2	1	1	0	0	0	0	2	0		0	1	5	0	0	0	0	0	1		3	0
	MW7	32	1167669	1	1	1	2	2	1	2	2	1	0	0	3	0	1	0	0	5	0	0	0	1	0	2		3	0
	MW7	32	1167669	1	0	1	2	2	1	1	2	1	1	2	4	0		0	0	5	0	0	0	1	0	1		3	0
	MW7	32	1167669	1	0	1	1	1	3	2	2	1	0	0	4	0		0	0	5	0	0	0	0	0	1		3	0
	ZM7	32	1119169	1	0	1	1	1	3	1	1	1	0	0	2	0		0	1	9	0	0	0	1	0	1		6	0
	MW7	32	1167669	1	0	1	2	0	1	1	1	0	0	2	4	0		0	0	5	0	0	0	1	0	1		3	0
	RW7	32	766678	0	0	1	2	2	3	2	2	1	1	2	2	0		2	1	6	0	0	0	1	0	1		4	0
	RW7	32	766678	0	2	1	2	2	3	2	2	1	1	0	0	1		3	1	6	0	0	0	1	0	1		4	0
	MW7	32	1167669	1	0	1	1	2	1	2	1	1	0	2	2	0		0	1	5	0	0	0	1	0	1		3	0
	ET7	32	2112978	1	1	1	0	1	1	1	0	0	0	2	2	0		0	1	2	0	0	0	0	0	1	1	1	0
	RW7	32	766678	0	1	1	2	2	3	2	2	1	1	0	2	0		2	1	6	0	0	0	1	0	1		4	0
	ZW7	32	678670	0	2	1	2	2	0	2	2	1	0	2	0	1		0	1	10	0	0	0	1	0	2		7	1
	ZW7	32	678670	0	2	2	1		1	2	2	1	0		4	0		0	1	10	0	0	0	1	0	1		7	1
	RW7	32	766678	0	0	1	1	2	3	2	2	1	1	2	4	0		2	1	6	0	0	0	1	0	2		4	0
	ZM7	32	1119169	1	0	1	1	1	3	1	0	0	0	2	0	1		0	1	9	0	0	0	1	0	1	0	6	0
	ZM7	33	516398	1	0	1	1	1	0	0	0	0	0	2	4	0		0	1	9	1	0	1	0	0	1		6	0
	ZW7	33	659942	1	0	1	1	2	0	1	1	0	0	2	0	1		0	1	10	1	0	1	1	0	1		7	1
	KM6	33	298644	0	0	1	2	2	0	2	0	1		0	2	0		0	1	4	1	0	1	1	0	2		2	1
	ZW7	33	659942	1	0	1	1	2	1	2	0	1	0	2	2	0		0	0	10	1	0	1	1	0	1		7	1
	MW7	33	1039336	1	0	1	1	2	0	2	1	1	0	2	2	0		0	1	5	1	0	1	1	0	0		3	0
	ZM7	33	516398	1	0	1	1	1	3	2	0	0	0	2	2	0		0	1	9	1	0	1	1	0	1		6	0
	ZM7	33	516398	1	0	0	1		0	2	0	0	0		0	1		0	1	9	1	0	1	0	0	1		6	0
	ZW7	33	659942	1	2	1	1	2	0	2	0	0	0	2	0	1		0	1	10	1	0	1	1	0	2		7	1
	ZM7	33	516398	1	0	1	2	1	1	1	1	1	0	2	2	0		0	1	9	1	0	1	0	0	1		6	0
	RW7	33	1158760	1	0	1	1	1	1	1	1	0	0	2	4	0		0	1	6	1	0	1	0	0	1		4	0
	ZM7	33	516398	1	0	2	2		1	2	1	1	0		2	0		2	0	9	1	0	1	0	0	1		6	0
	ZW7	33	659942	1	0	1	1	2	0	2	0	1	0	0	0	1		2	0	10	1	0	1	0	0	1		7	1
	BU7	33	1491221	1	0	1	1	1	1	2	2	1	0	2	2	0		0	1	1	1	0	1	1	0	1		0	0
	BU7	33	1491221	1	0	1	1	0	1	1	1	0	0	2	2	0		0	1	1	1	0	1	1	0	2		0	0
	ZW7	33	659942	1	2	1	1	1	0	0	0	0	0	2	0	1		0	1	10	1	0	1	1	0	1		7	1
	ZW7	33	659942	1	0	1	2	2	0	2	0	1	0	2	4	0		2	1	10	1	0	1	1	0	1		7	1
	KM6	33	298644	0	0	0	2		3	2	2	1			2	0		0	0	4	1	0	1	1	0	0		2	1
	MW7	33	1039336	1	0	1	1	1	0	1	0	0	0	2	2	0		0	1	5	1	0	1	1	0	0		3	0
	ZW7	33	659942	1	0	1	1	2	0	1	0	0	0	2	0	1		0	1	10	1	0	1	1	0	2		7	1
	UG7	33	371809	0	2	1	2	1	3	2	2	1	0	2	1	0		2	1	8	1	0	1	1	0	2		5	1
	ZW7	33	659942	1	2	1	2	2	1	1	2	0	1	2	0	1		0	1	10	1	0	1	1	0	1		7	1
	MW7	33	1039336	1	0	1	1	1	1	1	0	0	0	2	3	0	1	0	1	5	1	0	1	0	0	1		3	0
	ZW7	33	659942	1	2	1	2	2	1	1	2	1	1	2	0	1		0	0	10	1	0	1	1	0	1		7	1
	ZW7	33	659942	1	0	1	2	2	1	0	0	1	0	2	0	1		0	0	10	1	0	1	1	0	1		7	1
	ZW7	33	659942	1	2	1	2	2	0	0	0	0	0	2	2	0		0	1	10	1	0	1	1	0	1		7	1
	MW7	33	1039336	1	0	1	1	2	0	1	0	0	0	2	4	0		0	0	5	1	0	1	1	0	1		3	0
	MW7	33	1039336	1	2	1	1	1	0	1	0	0	0	2	2	0		0	1	5	1	0	1	1	0	1		3	0
	KM6	33	298644	0	0	1	1	1	0	1	1	1		0	2	0		0	1	4	1	0	1	1	0	2	1	2	1
	RW7	33	1158760	1	0	1	0	1	3	1	1	1	0	2	4	0		0	1	6	1	0	1	1	0	2		4	0
	ZM7	33	516398	1	0	2	1		3	2	2	1	0		2	0		0	1	9	1	0	1	0	0	2		6	0
	MW7	33	1039336	1	0	1	2	2	1	1	2	1	0	2	4	0		0	1	5	1	0	1	1	0	2		3	0
	RW7	33	1158760	1	0	1	0	0	3	2	0	1	0	2	4	0		0	0	6	1	0	1	1	0	2		4	0
	MW7	33	1039336	1	2	1	1	1	1	1	0	1	0	2	2	0		1	0	5	1	0	1	0	0	2		3	0
	UG7	33	371809	0	1	0	1		3	2	2	0	0		2	0		2	1	8	1	0	1	1	0	1	0	5	1
	KM6	33	298644	0	0	1	0	0	0	1	0	1		0	2	0		0	0	4	1	0	1	1	0	1		2	1
	MW7	33	1039336	1	0	1	2	2	1	1	0	1	0	2	4	0		0	1	5	1	0	1	0	0	1		3	0
	RW7	33	1158760	1	0	1	1	1	1	1	0	0	0	2	2	0		0	1	6	1	0	1	0	0	1		4	0
	RW7	33	1158760	1	0	1	1	0	1	1	1	1	0	2	4	0		0	1	6	1	0	1	1	0	1		4	0
	ZW7	33	659942	1	2	1	2	2	1	2	0	0	0	0	2	0		0	0	10	1	0	1	1	0	1	1	7	1
	RW7	33	1158760	1	0	1	0	1	3	2	0	1	0	2	4	0		0	0	6	1	0	1	1	0	2		4	0
	RW7	33	1158760	1	0	0	0		3	2	0	1	0		4	0		0	0	6	1	0	1	1	0	1		4	0
	ZW7	33	659942	1	2	2	2		1	2	2	1	1		2	0		0	0	10	1	0	1	1	0	1		7	1
	UG7	33	371809	0	0	1	2	2	1	1	2	1	1	2	4	0		3	1	8	1	0	1	1	0	1		5	1
	MW7	33	1039336	1	0	1	2	2	1	1	0	0	0	2	4	0		0	1	5	1	0	1	0	0	1		3	0
	UG7	33	371809	0	1	1	1	1	0	1	2	1	0	2	2	0		2	0	8	1	0	1	1	0	1		5	1
	MW7	33	1039336	1	0	1	1	1	1	1	0	0	0	2	3	0	1	1	1	5	1	0	1	0	0	2		3	0
	MW7	33	1039336	1	0	1	2	2	1	1	0	0	0	2	2	0		0	1	5	1	0	1	0	0	0		3	0
	ZW7	33	659942	1	2	1	2	2	1	1	2	0	1	2	2	0		0	1	10	1	0	1	1	0	1	0	7	1
	ZW7	33	659942	1	2	1	1	2	0	2	0	1	0	0	2	0		0	1	10	1	0	1	1	0	2		7	1
	MW7	33	1039336	1	2	1	0	0	0	1	0	0	0	2	3	0	1	0	1	5	1	0	1	0	0	2		3	0
	MW7	33	1039336	1	0	1	1	1	1	1	0	0	0	2	2	0		0	1	5	1	0	1	0	0	2		3	0
	MW7	33	1039336	1	2	1	1	1	3	2	0	1	0	2	2	0		0	1	5	1	0	1	0	0	1		3	0
	ZW7	34	395998	1	0	1	2	2	1	1	0	0	0	2	0	1		0	0	10	1	1	1	1	1	1		7	1
	ZM7	34	438484	0	0	2	2		3	2	1	0	0		4	0		0	1	9	1	1	1	1	1	2	0	6	0
	UG7	34	587683	0	1	2	1		2	2	2	1	0		2	0		2	0	8	1	1	1	1	1	1	0	5	1
	BU7	34	1354469	1	0	1	0	0	0	1	1	0	0	1	2	0		0	1	1	1	1	1	0	1	1		0	0
	ZW7	34	395998	1	2	1	1	1	0	2	0	0	0	1	4	0		0	1	10	1	1	1	1	1	1	0	7	1
	ET7	34	1599740	1	1	1	1	1	1	1	0	1	0	2	2	0		0	0	2	1	1	1	0	1	1	0	1	0
	RW7	34	2187832	1	0	1	1	1	3	2	1	1	0	2	4	0		0	1	6	1	1	1	1	1	1		4	0
	ET7	34	1599740	1	1	1	1	1	0	1	1	0	0	2	2	0		0	1	2	1	1	1	0	1	0		1	0
	RW7	34	2187832	1	0	1	1	1	3	2	2	1	0	0	4	0		0	0	6	1	1	1	1	1	1		4	0
	ET7	34	1599740	1	1	1	0	0	0	0	0	0	0	0	2	0		0	1	2	1	1	1	0	1	2		1	0
	ZW7	34	395998	1	0	1	1	0	0	1	0	0	0	2	4	0		0	0	10	1	1	1	1	1	2		7	1
	ET7	34	1599740	1	1	1	0	1	0	1	0	0	0	0	2	0		0	0	2	1	1	1	0	1	1		1	0
	ZW7	34	395998	1	2	2	1		0	2	0	0	0		4	0		0	1	10	1	1	1	1	1	1		7	1
	KM6	34	178685	0	0	1	0	2	0	1	1	1		0	2	0		0	0	4	1	1	1	1	1	1		2	1
	ZM7	34	438484	0	0	1	1	2	0	2	2	1	0	2	2	0		0	1	9	1	1	1	1	1	1		6	0
	ZM7	34	438484	0	0	0	2		1	2	2	1	0		2	0		0	0	9	1	1	1	1	1	1		6	0
	ZW7	34	395998	1	2	1	1	2	1	2	0	0	0	0	2	0		0	1	10	1	1	1	1	1	2		7	1
	BU7	34	1354469	1	0	1	1	1	0	0	2	1	0	2	2	0		0	1	1	1	1	1	0	1	2		0	0
	MW7	34	1476637	1	2	1	1	0	1	1	0	0	0	2	4	0		0	1	5	1	1	1	0	1	1	0	3	0
	MW7	34	1476637	1	2	1	0	1	1	1	0	0	0	2	3	0	1	0	1	5	1	1	1	0	1	2		3	0
	ZM7	34	438484	0	0	0	1		0	2	1	0	0		2	0		0	0	9	1	1	1	1	1	1		6	0
	UG7	34	587683	0	1	1	1	2	1	1	2	1	0	2	2	0		2	1	8	1	1	1	1	1	2		5	1
	MW7	34	1476637	1	2	1	0	1	1	1	0	0	0	2	2	0		0	1	5	1	1	1	0	1	1	1	3	0
	RW7	34	2187832	1	0	1	0	0	3	2	1	1	0	2	4	0		0	0	6	1	1	1	1	1	2		4	0
	ZW7	34	395998	1	2	1	1	1	0	0	0	0	0	2	0	1		0	1	10	1	1	1	1	1	1		7	1
	ET7	34	1599740	1	1	1	0	1	0	1	2	0	0	2	2	0		0	0	2	1	1	1	1	1	1		1	0
	MW7	34	1476637	1	2	1	1	0	1	1	0	0	0	2	2	0		0	1	5	1	1	1	0	1	1		3	0
	UG7	34	587683	0	0	1	2	2	0	2	2	1	0	2	2	0		0	1	8	1	1	1	1	1	2		5	1
	MW7	34	1476637	1	2	1	1	1	1	2	0	1	0	0	2	0		0	1	5	1	1	1	0	1	1		3	0
	MW7	34	1476637	1	2	1	1	1	1	1	1	0	0	2	3	0	1	0	1	5	1	1	1	0	1	2		3	0
	ZW7	34	395998	1	0	1	2	2	2	0	0	1	0	2	2	0		0	1	10	1	1	1	0	1	2		7	1
	MW7	34	1476637	1	0	1	1	1	0	0	0	1	0	2	2	0		0	1	5	1	1	1	0	1	1	0	3	0
	ET7	34	1599740	1	1	1	0	1	1	2	0	0	0	2	2	0		0	1	2	1	1	1	0	1	2		1	0
	ET7	34	1599740	1	1	1	1	1	0	1	0	0	0	1	2	0		0	1	2	1	1	1	0	1	2	0	1	0
	RW7	34	2187832	1	0	1	1	0	3	2	1	1	0	1	2	0		0	0	6	1	1	1	1	1	1		4	0
	UG7	34	587683	0	2	1	2	2	1	1	2	1	1	2	1	0		2	1	8	1	1	1	1	1	1		5	1
	ZM7	34	438484	0	0	1	1	1	1	2	1	1	0	2	2	0		0	0	9	1	1	1	1	1	2		6	0
	MW7	34	1476637	1	2	1	1	2	1	1	0	1	0	2	3	0	1	0	1	5	1	1	1	0	1	2		3	0
	MW7	34	1476637	1	0	1	1	2	1	1	0	1	0	0	2	0		0	1	5	1	1	1	0	1	1		3	0
	ZW7	34	395998	1	2	1	2	1	0	0	0	0	0	2	0	1		0	1	10	1	1	1	1	1	2		7	1
	BU7	34	1354469	1	0	1	1	0	0	2	0	0	0	2	2	0		0	1	1	1	1	1	0	1	1		0	0
	UG7	34	587683	0	2	1	2	2	3	1	2	1	0	1	0	1		2	1	8	1	1	1	1	1	1	1	5	1
	ZW7	34	395998	1	0	1	2	1	1	2	0	1	0	2	0	1		0	0	10	1	1	1	0	1	1		7	1
	ZW7	34	395998	1	0	1	2	2	0	0	0	1	0	2	0	1		0	1	10	1	1	1	1	1	2		7	1
	UG7	34	587683	0	1	1	2	2	3	2	2	1	0	0	2			3	1	8	1	1	1	1	1	0	0	5	1
	ZM7	34	438484	0	0	0	1		0	2	1	0	0		2	0		0	1	9	1	1	1	1	1	0		6	0
	BU7	34	1354469	1	0	1	1	0	1	0	0	0	0	0	0	1		0	0	1	1	1	1	1	1	2		0	0
	RW7	34	2187832	1	0	1	1	2	3	2	0	1	0	2	4	0		0	0	6	1	1	1	1	1	1		4	0
	UG7	34	587683	0	1	0	2		1	2	2	1	1		1	0		2	1	8	1	1	1	1	1	1		5	1
	UG7	34	587683	0	1	1	1	1	3	2	2	1	0	2	2	0		2	0	8	1	1	1	1	1	1		5	1
	ZM7	34	438484	0	0	1	1	2	0	2	1	1	0	2	2	0		0	1	9	1	1	1	1	1	1		6	0
	MW7	34	1476637	1	0	1	1	1	1	1	2	1	0	2	2	0		0	1	5	1	1	1	0	1	1		3	0
	UG7	34	587683	0	0	1	1	1	0	1	2	1	1	2	5	0		2	1	8	1	1	1	1	1	2		5	1
	ZM7	34	438484	0	0	0	2		1	2	2	1	0		2	0		0	0	9	1	1	1	1	1	1		6	0
	ET7	34	1599740	1	1	1	0	1	1	0	0	0	0	2	2	0		0	0	2	1	1	1	0	1	1		1	0
	MW7	34	1476637	1	2	1	1	2	1	1	1	1	0	2	4	0		0	1	5	1	1	1	0	1	1	0	3	0
	UG7	34	587683	0	2	1	2	2	1	1	2	1	1	2	1	0		2	0	8	1	1	1	1	1	1		5	1
	KM6	34	178685	0	0	1	0	1	0	2	0	1		2	2	0		0	0	4	1	1	1	1	1	1	1	2	1
	ET7	34	1599740	1	1	1	1	2	0	1	2	0	0	2	2	0		0	0	2	1	1	1	1	1	1		1	0
	UG7	34	587683	0	0	1	2	2	3	2	2	1	0	2	2	0		2	1	8	1	1	1	1	1	1		5	1
	RW7	34	2187832	1	0	1	1	1	3	2	2	1	0	2	0	1		0	1	6	1	1	1	1	1	1		4	0
	ZM7	34	438484	0	0	1	2	1	0	2	1	0	0	2	2	0		0	0	9	1	1	1	1	1	0		6	0
	RW7	34	2187832	1	0	1	0	0	3	2	1	1	0	2	4	0		0	1	6	1	1	1	1	1	1	0	4	0
	ZM7	34	438484	0	0	1	2	2	1	1	2	1	1	2	2	0		0	0	9	1	1	1	1	1	2		6	0
	KM6	34	178685	0	0	1	1	1	0	1	0	1		0	2	0		0	1	4	1	1	1	1	1	2		2	1
	RW7	34	2187832	1	0	1	1	1	3	2	2	1	0	2	2	0		3	0	6	1	1	1	1	1	1		4	0
	RW7	34	2187832	1	0	1	1	2	3	2	2	0	0	2	2	0		0	1	6	1	1	1	0	1	1		4	0
	MW7	34	1476637	1	2	1	1	1	1	1	0	1	0	2	2	0		0	1	5	1	1	1	0	1	1		3	0
	MW7	34	1476637	1	0	1	2	2	0	1	0	1	0	2	2	0		0	0	5	1	1	1	0	1	1		3	0
	BU7	34	1354469	1	1	1	1	1	0	2	1	0	0	2	2	0		0	1	1	1	1	1	0	1	1		0	0
	KM6	34	178685	0	0	2	0	1	0	1	1	0			2	0		0	1	4	1	1	1	1	1	1	0	2	1
	MW7	34	1476637	1	2	1	1	1	1	1	1	0	0	2	2	0		0	1	5	1	1	1	0	1	1		3	0
	MW7	35	813584	1	0	1	1	2	0	2	2	1	0	1	4	0		0	1	5	0	1	1	0	0	1		3	0
	MW7	35	813584	1	0	1	1	2	0	2	2	1	0	2	0	1		0	1	5	0	1	1	0	0	2	1	3	0
	RW7	35	1700467	0	2	1	1	1	0	2	2	1	0	2	1	0		0	1	6	0	1	1	1	0	2		4	0
	BU7	35	1266038	1	0	1	0	0	1	2	2	1	0	2	2	0		0	1	1	0	1	1	1	0	1		0	0
	RW7	35	1700467	0	1	0	1		3	2	1	1	0		4	0		0	0	6	0	1	1	1	0	2		4	0
	ZM7	35	1525313	0	0	2	1		1	2	2	1	0		4	0		0	0	9	0	1	1	1	0	2		6	0
	KM6	35	346232	1	0	1	2	1	0	2	0	1		0	3	0	1	0	0	4	0	1	1	1	0	2		2	1
	UG7	35	959066	0	0	0	2		3	2	2	1	1		0	1		3	1	8	0	1	1	1	0	1		5	1
	UG7	35	959066	0	1	1	1	2	1	2	2	1	0	0	4	0		0	1	8	0	1	1	1	0	1		5	1
	ZM7	35	1525313	0	0	1	2	2	1	2	2	1	1	2	0	1		0	0	9	0	1	1	1	0	1		6	0
	KM6	35	346232	1	0	1	2	1	0	1	0	0		2	3	0	1	0	1	4	0	1	1	1	0	1	0	2	1
	RW7	35	1700467	0	2	1	2	1	3	1	2	1	1	2	4	0		0	1	6	0	1	1	1	0	2		4	0
	RW7	35	1700467	0	0	1	2	1	3	2	2	1	0	2	1	0		0	0	6	0	1	1	1	0	1		4	0
	MW7	35	813584	1	2	1	0	1	1	1	1	0	0	2	4	0		0	1	5	0	1	1	0	0	2		3	0
	ET7	35	140961	1	0	1	1	1	1	1	1	0	0	2	2	0		0	0	2	0	1	1	0	0	2		1	0
	ZM7	35	1525313	0	0	1	2	2	1	2	2	1	0	0	0	1		0	1	9	0	1	1	1	0	1		6	0
	ZW7	35	625348	0	2	1	2	2	1	1	2	1	0	2	1	0		2	0	10	0	1	1	0	0	1		7	1
	MW7	35	813584	1	2	2	0		1	2	0	0	0		2	0		0	0	5	0	1	1	0	0	1		3	0
	ET7	35	140961	1	0	1	1	2	3	2	2	0	0	1	2	0		0	1	2	0	1	1	1	0	1		1	0
	ET7	35	140961	1	0	1	0	1	1	1	0	0	0	2	2	0		0	1	2	0	1	1	1	0	1		1	0
	RW7	35	1700467	0	0	2	2		3	2	2	1	0		4	0		0	1	6	0	1	1	1	0	1		4	0
	RW7	35	1700467	0	0	1	2	2	0	1	2	1	1	2	1	0		2	1	6	0	1	1	1	0	1	0	4	0
	ZW7	35	625348	0	2	2	2		2	2	2	0	0		0	1		3	1	10	0	1	1	1	0	1		7	1
	RW7	35	1700467	0	2	1	2	1	0	2	2	0	0	0	4	0		0	1	6	0	1	1	0	0	1		4	0
	RW7	35	1700467	0	1	1	2	1	0	2	0	1	0	2	4	0		0	1	6	0	1	1	1	0	1		4	0
	RW7	35	1700467	0	0	1	1	1	3	2	2	1	0	1	4	0		0	1	6	0	1	1	1	0	1	0	4	0
	MW7	35	813584	1	2	1	1	1	0	0	0	0	0	1	2	0		0	0	5	0	1	1	0	0	1		3	0
	MW7	35	813584	1	2	1	0	1	1	1	2	1	0	2	3	0	1	1	1	5	0	1	1	0	0	2		3	0
	ZM7	35	1525313	0	0	1	2	2	3	1	2	1	1	0	0	1		3	1	9	0	1	1	1	0	1	0	6	0
	RW7	35	1700467	0	0	1	1	1	3	2	0	1	0	2	4	0		0	1	6	0	1	1	1	0	1		4	0
	RW7	35	1700467	0	0	0	2		0	2	1	1	0		0	1		3	1	6	0	1	1	1	0	1		4	0
	UG7	35	959066	0	0	1	2	2	1	1	2	1	0	0	0	1		2	1	8	0	1	1	0	0	1	0	5	1
	MW7	35	813584	1	0	1	1	2	1	1	2	1	0	2	2	0		0	1	5	0	1	1	0	0	1		3	0
	RW7	35	1700467	0	0	1	1	2	0	2	2	1	0	2	4	0		0	0	6	0	1	1	1	0	1		4	0
	ZW7	35	625348	0	2	0	2		0	2	2	1	1		2	0		0	0	10	0	1	1	1	0	1		7	1
	ZW7	35	625348	0	2	1	1	2	0	1	2	0	0	0	2	0		3	0	10	0	1	1	1	0	2		7	1
	ET7	35	140961	1	0	1	1	1	1	1	0	0	0	2	2	0		0	1	2	0	1	1	1	0	1	0	1	0
	KM6	35	346232	1	0	1	1	0	0	0	2	1		2	3	0	1	0	0	4	0	1	1	0	0	2		2	1
	ET7	35	140961	1	0	1	1	1	1	1	2	0	0	2	2	0		0	1	2	0	1	1	0	0	1		1	0
	ZW7	35	625348	0	1	1	2	2	0	2	2	1	1	2	2	0		2	0	10	0	1	1	1	0	1		7	1
	ET7	35	140961	1	0	1	0	1	1	1	2	1	0	2	2	0		0	1	2	0	1	1	0	0	1		1	0
	ZW7	35	625348	0	2	1	2	2	0	1	2	1	0	2	4	0		2	1	10	0	1	1	1	0	1		7	1
	ET7	35	140961	1	0	1	0	1	1	1	2	1	0	2	2			0	1	2	0	1	1	0	0	2	0	1	0
	MW7	35	813584	1	2	1	0	2	1	2	1	1	0	2	4	0		0	1	5	0	1	1	0	0	1		3	0
	ZW7	35	625348	0	2	1	2	2	0	0	2	1	0	2	0	1		3	1	10	0	1	1	1	0	2		7	1
	ZM7	35	1525313	0	0	1	2	2	1	1	2	1	0	2	2	0		0	0	9	0	1	1	1	0	1		6	0
	BU7	35	1266038	1	0	1	2	1	1	2	2	0	0	2	2	0		0	1	1	0	1	1	1	0	1		0	0
	MW7	35	813584	1	2	1	1	1	1	2	0	0	0	0	2	0		0	1	5	0	1	1	0	0	1		3	0
	MW7	35	813584	1	2	1	2	2	0	1	2	1	1	2	4	0		2	1	5	0	1	1	0	0	1		3	0
	ZW7	35	625348	0	2	1	2	2	1	2	2	1	1	2	2	0		2	0	10	0	1	1	1	0	1		7	1
	MW7	35	813584	1	2	1	0	1	1	1	1	1	0	2	2	0		0	1	5	0	1	1	0	0	1		3	0
	KM6	36	491484	1	0	1	0	1	1	2	0	1		0	4	0		0	0	4	1	1	0	1	1	1		2	1
	MW7	36	1167009	1	2	1	1	1	0	1	0	0	0	2	4	0		0	0	5	1	1	0	0	1	1	0	3	0
	BU7	36	259882	0	0	1	2	2	1	2	2	1	0	2	2	0		0	1	1	1	1	0	1	1	1		0	0
	RW7	36	1114096	1	0	1	1	1	1	2	1	1	0	2	4	0		0	1	6	1	1	0	0	1	2		4	0
	UG7	36	749768	0	0	1	1	2	3	1	2	1	0	2	2	0		0	1	8	1	1	0	1	1	2		5	1
	UG7	36	749768	0	1	1	1	1	0	2	2	1	0	2	0	1		2	0	8	1	1	0	1	1	1	0	5	1
	ZM7	36	661691	1	0	1	0	0	1	1	0	1	0	2	2	0		0	1	9	1	1	0	1	1	1		6	0
	ZW7	36	327185	0	2	1	2	1	3	1	2	1	0	2	0	1		0	1	10	1	1	0	1	1	2	0	7	1
	BU7	36	259882	0	0	1	2	2	0	2	2	1	1	2	2	0		0	1	1	1	1	0	1	1	0		0	0
	ET7	36	97632	1	0	1	0	1	0	0	1	0	0	2	2	0		0	0	2	1	1	0	0	1	2	0	1	0
	ZM7	36	661691	1	0	1	0	0	1	1	0	1	0	2	2	0		0	1	9	1	1	0	0	1	1		6	0
	ZM7	36	661691	1	0	1	1	1	1	1	0	0	0	2	2	0		0	1	9	1	1	0	0	1	1	0	6	0
	UG7	36	749768	0	1	1	1	2	3	2	2	1	1	2	0	1		2	1	8	1	1	0	1	1	1		5	1
	MW7	36	1167009	1	2	1	1	1	0	1	0	1	0	2	4	0		1	1	5	1	1	0	0	1	1		3	0
	BU7	36	259882	0	0	1	1	1	0	2	2	1	0	2	0	1		1	1	1	1	1	0	1	1	2	0	0	0
	ZM7	36	661691	1	0	2	0		1	2	0	0	0		2	0		0	1	9	1	1	0	1	1	1		6	0
	RW7	36	1114096	1	0	2	0		1	2	0	0	0		4			0	1	6	1	1	0	1	1	2		4	0
	ZW7	36	327185	0	2	1	2	2	1	1	2	1	1	0	2	0		3	1	10	1	1	0	1	1	2		7	1
	MW7	36	1167009	1	2	1	1	1	1	1	0	0	0	1	4	0		0	0	5	1	1	0	0	1	1		3	0
	UG7	36	749768	0	1	2	2		3	2	2	1	0		0	1		0	1	8	1	1	0	1	1	1		5	1
	ZW7	36	327185	0	2	1	2	2	1	1	2	1	1	1	2	0		3	1	10	1	1	0	1	1	2		7	1
	ZW7	36	327185	0	2	1	2	2	1	2	2	1	0	1	0	1		0	0	10	1	1	0	1	1	2		7	1
	MW7	36	1167009	1	0	1	1	2	1	1	0	0	0	1	2	0		1	1	5	1	1	0	0	1	1		3	0
	BU7	36	259882	0	0	1	1	1	3	1	2	1	0	2	4	0		0	1	1	1	1	0	1	1	1		0	0
	ZW7	36	327185	0	1	1	2	2	0	2	2	1	0	2	3	0	1	0	1	10	1	1	0	1	1	2	0	7	1
	ZW7	36	327185	0	2	1	2	2	1	1	2	1	1	0	0	1		3	1	10	1	1	0	1	1	1	0	7	1
	ZM7	36	661691	1	0	1	0	0	1	1	0	1	0	1	4	0		0	0	9	1	1	0	0	1	2		6	0
	ZW7	36	327185	0	2	1	2	2	1	2	2	1	1	2	4	0		0	0	10	1	1	0	1	1	2		7	1
	MW7	36	1167009	1	2	2	1		1	2	0	0	0		1	0		1	1	5	1	1	0	1	1	1		3	0
	ZM7	36	661691	1	0	1	0	0	1	1	0	1	0	2	2	0		0	1	9	1	1	0	0	1	1		6	0
	MW7	36	1167009	1	2	1	0	0	1	1	0	0	0	2	2	0		1	1	5	1	1	0	0	1	1		3	0
	RW7	36	1114096	1	1	1	0	0	3	2	0	1	0	2	4	0		0	0	6	1	1	0	0	1	1		4	0
	MW7	36	1167009	1	2	1	1	1	1	1	0	0	0	2	2	0		0	1	5	1	1	0	0	1	1		3	0
	MW7	36	1167009	1	2	1	1	2	1	2	2	0	0	2	4	0		1	1	5	1	1	0	0	1	1		3	0
	ZW7	36	327185	0	2	1	2	2	0	2	2	0	0	2	4	0		0	1	10	1	1	0	1	1	1		7	1
	RW7	36	1114096	1	0	1	1	1	3	2	0	1	0	2	4	0		0	1	6	1	1	0	0	1	1		4	0
	RW7	36	1114096	1	1	1	1	1	0	1	1	1	0	2	4	0		0	0	6	1	1	0	0	1	2		4	0
	ZW7	36	327185	0	0	1	2	2	1	2	2	1	1	2	0	1		0	0	10	1	1	0	1	1	1		7	1
	UG7	36	749768	0	1	1	2	2	0	1	2	1	1	2	0	1		3	1	8	1	1	0	1	1	1		5	1
	UG7	36	749768	0	0	1	1	1	0	2	2	1	0	2	2	0		2	1	8	1	1	0	1	1	1		5	1
	BU7	36	259882	0	0	1	2	2	1	1	2	1	1	2	4	0		1	1	1	1	1	0	1	1	1		0	0
	RW7	36	1114096	1	0	1	2	2	0	2	0	0	0	0	4	0		0	1	6	1	1	0	0	1	1		4	0
	UG7	36	749768	0	0	2	1		1	2	2	1	0		2	0		2	0	8	1	1	0	1	1	1		5	1
	RW7	36	1114096	1	1	1	2	2	3	2	0	1	0	2	4	0		0	1	6	1	1	0	0	1	1	0	4	0
	ZM7	36	661691	1	2	1	1	1	1	1	0	1	0	2	2	0		0	1	9	1	1	0	1	1	1		6	0
	BU7	36	259882	0	0	1	1	1	1	1	2	1	0	0	2	0		0	1	1	1	1	0	1	1	2		0	0
	MW7	36	1167009	1	0	1	2	1	1	1	0	0	0	1	2	0		1	1	5	1	1	0	0	1	1		3	0
	MW7	36	1167009	1	0	1	2	1	0	0	0	0	0	2	2	0		1	1	5	1	1	0	0	1	1		3	0
	ZW7	36	327185	0	1	1	2	2	0	2	2	1	0	2	0	1		3	1	10	1	1	0	1	1	1		7	1
	RW7	36	1114096	1	1	1	2	1	3	2	0	1	0	2	2	0		0	1	6	1	1	0	0	1	1	0	4	0
	MW7	36	1167009	1	2	1	1	2	0	0	1	0	0	2	2	0		0	0	5	1	1	0	1	1	1		3	0
	UG7	36	749768	0	2	2	1		3	2	2	1	0		4	0		0	0	8	1	1	0	1	1	1	0	5	1
	RW7	37	1109095	1	0	1	2	0	1	1	1	1	0	2	4	0		0	1	6	1	1	1	1	0	1		4	0
	ZW7	37	1413025	1	2	1	1	2	0	2	0	0	0	2	2	0		0	1	10	1	1	1	1	0	1		7	1
[truncated: 31,178 more rows]
